# Supplementary material for: Tamoxifen Enhances the Hsp90 Molecular Chaperone ATPase Activity
Source: PLoS One. 2010 Apr 1;5(4):e9934. doi: 10.1371/journal.pone.0009934 (PMC2848575; doi:10.1371/journal.pone.0009934)
Supplement: Table S1 — The ICM docking score of 4-hydroxy tamoxifen and celebrex against all 4403 pockets extracted from the PDB are shown. The lowest scores are the best. ICM user's manual recommends to discard docking results scoring higher than -32. (1.44 MB XLS) [file pone.0009934.s001.xls]

## Sheet: Docking scores
PDB code	PDB header	PDB title	hydroxytamoxifen docking scores	celebrex docking scores
2IOR_13460	CHAPERONE 10-OCT-06 2IOR	CRYSTAL STRUCTURE OF THE N-TERMINAL DOMAIN OF HTPG, THE 2 ESCHERICHIA COLI HSP90, BOUND TO ADP	-40.6366	-25.2534
3ERT_15989	NUCLEAR RECEPTOR 30-MAR-99 3ERT	HUMAN ESTROGEN RECEPTOR ALPHA LIGAND-BINDING DOMAIN IN 2 COMPLEX WITH 4-HYDROXYTAMOXIFEN	-39.8184	-20.7009
1XP1_9048	HORMONE/GROWTH FACTOR RECEPTOR 07-OCT-04 1XP1	HUMAN ESTROGEN RECEPTOR ALPHA LIGAND-BINDING DOMAIN IN 2 COMPLEX WITH COMPOUND 15	-38.5058	-24.9834
2JF9_13827	TRANSCRIPTION 29-JAN-07 2JF9	ESTROGEN RECEPTOR ALPHA LBD IN COMPLEX WITH A TAMOXIFEN- 2 SPECIFIC PEPTIDE ANTAGONIST	-37.9035	-19.4177
1XP6_9049	HORMONE/GROWTH FACTOR RECEPTOR 08-OCT-04 1XP6	HUMAN ESTROGEN RECEPTOR ALPHA LIGAND-BINDING DOMAIN IN 2 COMPLEX WITH COMPOUND 16	-37.3303	-26.4427
1S9Q_7052	TRANSCRIPTION 05-FEB-04 1S9Q	CRYSTAL STRUCTURE OF THE LIGAND-BINDING DOMAIN OF THE 2 ESTROGEN-RELATED RECEPTOR GAMMA IN COMPLEX WITH 4- 3 HYDROXYTAMOXIFEN	-37.1745	-28.2469
1SJ0_7114	HORMONE/GROWTH FACTOR RECEPTOR 02-MAR-04 1SJ0	HUMAN ESTROGEN RECEPTOR ALPHA LIGAND-BINDING DOMAIN IN 2 COMPLEX WITH THE ANTAGONIST LIGAND 4-D	-36.1897	-25.814
1UY8_8050	CHAPERONE 02-MAR-04 1UY8	HUMAN HSP90-ALPHA WITH 9-BUTYL-8-(3-TRIMETHOXY-BENZYL)-9H- 2 PURIN-6YLAMINE	-35.2736	-14.7197
1XPC_9052	HORMONE/GROWTH FACTOR RECEPTOR 08-OCT-04 1XPC	HUMAN ESTROGEN RECEPTOR ALPHA LIGAND-BINDING DOMAIN IN 2 COMPLEX WITH COMPOUND 19	-35.1211	-28.1151
1QKT_6395	NUCLEAR RECEPTOR 05-AUG-99 1QKT	MUTANT ESTROGEN NUCLEAR RECEPTOR LIGAND BINDING DOMAIN 2 COMPLEXED WITH ESTRADIOL	-34.6795	-19.6933
1XP9_9051	HORMONE/GROWTH FACTOR RECEPTOR 08-OCT-04 1XP9	HUMAN ESTROGEN RECEPTOR ALPHA LIGAND-BINDING DOMAIN IN 2 COMPLEX WITH COMPOUND 18	-34.5459	-26.0531
2GPU_12655	TRANSCRIPTION 18-APR-06 2GPU	ESTROGEN RELATED RECEPTOR-GAMMA LIGAND BINDING DOMAIN 2 COMPLEXED WITH 4-HYDROXY-TAMOXIFEN	-33.9785	-29.9673
1UYF_8055	CHAPERONE 02-MAR-04 1UYF	HUMAN HSP90-ALPHA WITH 8-(2-CHLORO-3,4,5-TRIMETHOXY-BENZYL)- 2 2-FLUORO-9-PENT-4-YLNYL-9H-PURIN-6-YLAMINE	-33.9607	-22.4539
1G7S_2215	TRANSLATION 14-NOV-00 1G7S	X-RAY STRUCTURE OF TRANSLATION INITIATION FACTOR IF2/EIF5B 2 COMPLEXED WITH GDP	-33.4199	-4.52973
2IOG_13456	HORMONE 10-OCT-06 2IOG	HUMAN ESTROGEN RECEPTOR ALPHA LIGAND-BINDING DOMAIN IN 2 COMPLEX WITH COMPOUND 11F	-33.2178	-30.7418
2AYR_10346	TRANSCRIPTION 07-SEP-05 2AYR	A SERM DESIGNED FOR THE TREATMENT OF UTERINE LEIOMYOMA WITH 2 UNIQUE TISSUE SPECIFICITY FOR UTERUS AND OVARIES IN RATS	-32.6789	-26.8541
1HJ1_2787	NUCLEAR RECEPTOR 08-JAN-01 1HJ1	RAT OESTROGEN RECEPTOR BETA LIGAND-BINDING DOMAIN IN 2 COMPLEX WITH PURE ANTIOESTROGEN ICI164,384	-32.5328	-24.4729
1IR3_3181	COMPLEX (TRANSFERASE/SUBSTRATE) 22-SEP-97 1IR3	PHOSPHORYLATED INSULIN RECEPTOR TYROSINE KINASE IN COMPLEX 2 WITH PEPTIDE SUBSTRATE AND ATP ANALOG	-32.4475	-19.1669
2EWP_11888	TRANSCRIPTION 04-NOV-05 2EWP	CRYSTAL STRUCTURE OF ESTROGEN RELATED REECPTOR-3 (ERR- 2 GAMMA) LIGAND BINDING DOMAIND WITH TAMOXIFEN ANALOG GSK5182	-31.3256	-23.2551
1ZW9_9842	CHAPERONE 03-JUN-05 1ZW9	YEAST HSP82 IN COMPLEX WITH THE NOVEL HSP90 INHIBITOR 8-(6- 2 BROMO-BENZO[1,3]DIOXOL-5-YLSULFANYL)-9-(3-ISOPROPYLAMINO- 3 PROPYL)-ADENINE	-30.6463	-14.5298
2QE4_14984	TRANSCRIPTION 22-JUN-07 2QE4	ESTROGEN RECEPTOR ALPHA LIGAND-BINDING DOMAIN IN COMPLEX 2 WITH A BENZOPYRAN AGONIST	-29.754	-29.9229
1UOM_7920	NUCLEAR PROTEIN 11-APR-03 1UOM	THE STRUCTURE OF ESTROGEN RECEPTOR IN COMPLEX WITH A 2 SELECTIVE AND POTENT TETRAHYDROISOCHIOLIN LIGAND.	-29.6756	-25.7465
1YHC_9321	HYDROLASE 07-JAN-05 1YHC	CRYSTAL STRUCTURE OF AQUIFEX AEOLICUS LPXC DEACETYLASE 2 COMPLEXED WITH CACODYLATE	-29.1838	-26.2936
1UYH_8057	CHAPERONE 02-MAR-04 1UYH	HUMAN HSP90-ALPHA WITH 9-BUTYL-8-(2,5-DIMETHOXY-BENZYL)-2- 2 FLUORO-9H-PURIN-6-YLAMINE	-28.8257	-8.49872
1BJ5_495	PLASMA PROTEIN 02-JUL-98 1BJ5	HUMAN SERUM ALBUMIN COMPLEXED WITH MYRISTIC ACID	-28.3794	-21.44
1YKI_9348	OXIDOREDUCTASE 18-JAN-05 1YKI	THE STRUCTURE OF E. COLI NITROREDUCTASE BOUND WITH THE 2 ANTIBIOTIC NITROFURAZONE	-28.245	-11.7709
2BYO_10829	LIPOPROTEIN 03-AUG-05 2BYO	CRYSTAL STRUCTURE OF MYCOBACTERIUM TUBERCULOSIS LIPOPROTEIN 2 LPPX (RV2945C)	-27.8675	-19.3403
1EEM_1532	TRANSFERASE 01-FEB-00 1EEM	GLUTATHIONE TRANSFERASE FROM HOMO SAPIENS	-27.7677	-9.90698
2BYO_10828	LIPOPROTEIN 03-AUG-05 2BYO	CRYSTAL STRUCTURE OF MYCOBACTERIUM TUBERCULOSIS LIPOPROTEIN 2 LPPX (RV2945C)	-27.6952	-17.0114
2BKA_10614	TRANSCRIPTION 11-FEB-05 2BKA	CC3(TIP30)CRYSTAL STRUCURE	-27.3957	-25.9957
2FXS_12335	CHAPERONE 06-FEB-06 2FXS	YEAST HSP82 IN COMPLEX WITH THE NOVEL HSP90 INHIBITOR 2 RADAMIDE	-27.2379	-12.1288
1UH5_7859	OXIDOREDUCTASE 24-JUN-03 1UH5	CRYSTAL STRUCTURE OF ENOYL-ACP REDUCTASE WITH TRICLOSAN AT 2 2.2ANGSTROMS	-27.1645	-14.6311
1YIN_9332	HORMONE/GROWTH FACTOR RECEPTOR 12-JAN-05 1YIN	HUMAN ESTROGEN RECEPTOR ALPHA LIGAND-BINDING DOMAIN IN 2 COMPLEX WITH COMPOUND 3F	-27.1062	-26.4169
1YF6_9307	PHOTOSYNTHESIS 30-DEC-04 1YF6	STRUCTURE OF A QUINTUPLE MUTANT OF PHOTOSYNTHETIC REACTION 2 CENTER FROM RHODOBACTER SPHAEROIDES	-26.8247	-23.9819
2BXI_10783	TRANSPORT PROTEIN 26-JUL-05 2BXI	HUMAN SERUM ALBUMIN COMPLEXED WITH MYRISTATE AND 2 AZAPROPAZONE	-26.4904	-17.8363
1BVY_586	OXIDOREDUCTASE 21-SEP-98 1BVY REVDAT 2 29-DEC-99 1BVY 4 HEADER COMPND REMARK JRNL	COMPLEX OF THE HEME AND FMN-BINDING DOMAINS OF THE 2 CYTOCHROME P450(BM-3)	-26.4847	-2.66254
1KZ8_4014	HYDROLASE 06-FEB-02 1KZ8	CRYSTAL STRUCTURE OF PORCINE FRUCTOSE-1,6-BISPHOSPHATASE 2 COMPLEXED WITH A NOVEL ALLOSTERIC-SITE INHIBITOR	-26.4251	-17.4381
1ZHY_9707	LIPID BINDING PROTEIN 26-APR-05 1ZHY	STRUCTURE OF YEAST OXYSTEROL BINDING PROTEIN OSH4 IN 2 COMPLEX WITH CHOLESTEROL	-26.4071	-24.3242
1D3P_1026	BLOOD CLOTTING 30-SEP-99 1D3P	CRYSTAL STRUCTURE OF HUMAN APLHA-THROMBIN IN COMPLEX WITH 2 BENZO[B]THIOPHENE INHIBITOR 3	-25.8669	-13.0341
2JIZ_13890	HYDROLASE 02-JUL-07 2JIZ	THE STRUCTURE OF F1-ATPASE INHIBITED BY RESVERATROL.	-25.8095	-18.4659
2B04_10363	HYDROLASE 12-SEP-05 2B04	CRYSTAL STRUCTURE OF PORCINE PANCREATIC PHOSPHOLIPASE A2 IN 2 COMPLEX WITH GLYCOCHENODEOXYCHOLATE	-25.6571	-11.9972
2HVO_13154	OXIDOREDUCTASE 29-JUL-06 2HVO	HUMAN ALDOSE REDUCTASE-ZOPOLRESTAT COMPLEX OBTAINED BY 2 COCRYSTALLISATION (10DAYS_COCRYST)	-25.4153	-12.151
1G5Y_2179	TRANSCRIPTION 02-NOV-00 1G5Y	THE 2.0 ANGSTROM RESOLUTION CRYSTAL STRUCTURE OF THE 2 RXRALPHA LIGAND BINDING DOMAIN TETRAMER IN THE PRESENCE OF 3 A NON-ACTIVATING RETINOIC ACID ISOMER.	-25.3677	-19.48
1RZH_6936	PHOTOSYNTHESIS 24-DEC-03 1RZH	PHOTOSYNTHETIC REACTION CENTER DOUBLE MUTANT FROM 2 RHODOBACTER SPHAEROIDES WITH ASP L213 REPLACED WITH ASN 3 AND ARG M233 REPLACED WITH CYS IN THE CHARGE-NEUTRAL DQAQB 4 STATE (TRIGONAL FORM)	-25.2857	-25.3549
1OIP_5590	TRANSPORT 24-JUN-03 1OIP	THE MOLECULAR BASIS OF VITAMIN E RETENTION: STRUCTURE OF 2 HUMAN ALPHA-TOCOPHEROL TRANSFER PROTEIN	-24.9541	-25.6347
1YZQ_9490	PROTEIN TRANSPORT 28-FEB-05 1YZQ	GPPNHP-BOUND RAB6 GTPASE	-24.8837	-3.24164
2OVH_14378	TRANSCRIPTION 13-FEB-07 2OVH	PROGESTERONE RECEPTOR WITH BOUND ASOPRISNIL AND A PEPTIDE 2 FROM THE CO-REPRESSOR SMRT	-24.8527	-23.6883
2UUI_15428	LYASE 02-MAR-07 2UUI	CRYSTAL STRUCTURE OF HUMAN LEUKOTRIENE C4 SYNTHASE	-24.6674	-12.2758
1E6D_1407	PHOTOSYNTHETIC REACTION CENTER 10-AUG-00 1E6D	PHOTOSYNTHETIC REACTION CENTER MUTANT WITH TRP M115 2 REPLACED WITH PHE (CHAIN M, WM115F) PHE M197 REPLACED WITH 3 ARG (CHAIN M, FM197R)	-24.6422	-20.5852
1Z6E_9577	HYDROLASE 22-MAR-05 1Z6E	CRYSTAL STRUCTURE OF FACTOR XA COMPLEXED TO RAZAXABAN	-24.4784	-14.2825
1UEU_7848	TRANSFERASE 21-MAY-03 1UEU	DIVERGENT EVOLUTIONS OF TRINUCLEOTIDE POLYMERIZATION 2 REVEALED BY AN ARCHAEAL CCA-ADDING ENZYME STRUCTURE	-24.3506	-9.85968
1TJJ_7475	SIGNALING PROTEIN 04-JUN-04 1TJJ	HUMAN GM2 ACTIVATOR PROTEIN PAF COMPLEX	-24.3356	-20.9086
1G30_2139	HYDROLASE 23-OCT-00 1G30	THROMBIN INHIBITOR COMPLEX	-24.2761	-17.8873
2GMR_12613	PHOTOSYNTHESIS 07-APR-06 2GMR	PHOTOSYNTHETIC REACTION CENTER MUTANT FROM RHODOBACTER 2 SPHAEROIDES WITH ASP L210 REPLACED WITH ASN	-24.2151	-23.1258
1QOV_6426	PHOTOSYNTHETIC REACTION CENTER 17-NOV-99 1QOV	PHOTOSYNTHETIC REACTION CENTER MUTANT WITH ALA M260 2 REPLACED WITH TRP (CHAIN M, A260W)	-24.2001	-23.257
1PPJ_6050	OXIDOREDUCTASE 16-JUN-03 1PPJ	BOVINE CYTOCHROME BC1 COMPLEX WITH STIGMATELLIN AND 2 ANTIMYCIN	-24.1887	-15.9332
2B4Y_10403	HYDROLASE 27-SEP-05 2B4Y	CRYSTAL STRUCTURE OF HUMAN SIRTUIN HOMOLOG 5	-24.1872	-15.2397
2V7O_15600	TRANSFERASE 31-JUL-07 2V7O	CRYSTAL STRUCTURE OF HUMAN CALCIUM-CALMODULIN-DEPENDENT 2 PROTEIN KINASE II GAMMA	-24.1545	-15.3843
1BWO_591	LIPID TRANSFER PROTEIN 25-SEP-98 1BWO	THE CRYSTAL STRUCTURE OF WHEAT NON-SPECIFIC TRANSFER 2 PROTEIN COMPLEXED WITH TWO MOLECULES OF PHOSPHOLIPID AT 3 2.1 A RESOLUTION	-24.1323	-20.2473
1YIM_9331	HORMONE/GROWTH FACTOR RECEPTOR 12-JAN-05 1YIM	HUMAN ESTROGEN RECEPTOR ALPHA LIGAND-BINDING DOMAIN IN 2 COMPLEX WITH COMPOUND 4	-24.1179	-26.7354
2BJF_10603	HYDROLASE 02-FEB-05 2BJF	CRYSTAL STRUCTURE OF CONJUGATED BILE ACID HYDROLASE FROM 2 CLOSTRIDIUM PERFRINGENS IN COMPLEX WITH REACTION PRODUCTS 3 TAURINE AND DEOXYCHOLATE	-24.0779	-17.3308
2OVV_14381	HYDROLASE 15-FEB-07 2OVV	CRYSTAL STRUCTURE OF THE CATALYTIC DOMAIN OF RAT 2 PHOSPHODIESTERASE 10A	-24.0476	-24.8181
1E3R_1374	ISOMERASE 22-JUN-00 1E3R	CRYSTAL STRUCTURE OF KETOSTEROID ISOMERASE MUTANT D40N 2 (D38N TI NUMBERING) FROM PSEUDOMONAS PUTIDA COMPLEXED WITH 3 ANDROSTEN-3BETA-OL-17-ONE	-23.9643	-22.1293
1TJJ_7474	SIGNALING PROTEIN 04-JUN-04 1TJJ	HUMAN GM2 ACTIVATOR PROTEIN PAF COMPLEX	-23.9059	-23.9855
1DTL_1257	STRUCTURAL PROTEIN 12-JAN-00 1DTL	CRYSTAL STRUCTURE OF CALCIUM-SATURATED (3CA2+) CARDIAC 2 TROPONIN C COMPLEXED WITH THE CALCIUM SENSITIZER BEPRIDIL 3 AT 2.15 A RESOLUTION	-23.8578	-22.9716
2CD8_11059	OXIDOREDUCTASE 20-JAN-06 2CD8	CRYSTAL STRUCTURE OF YC-17-BOUND CYTOCHROME P450 PIKC 2 (CYP107L1)	-23.8229	-25.2635
1F0P_1730	TRANSFERASE 16-MAY-00 1F0P	MYCOBACTERIUM TUBERCULOSIS ANTIGEN 85B WITH TREHALOSE	-23.7907	-17.8579
2B65_10421	METAL BINDING PROTEIN 30-SEP-05 2B65	CRYSTAL STRUCTURE OF THE COMPLEX OF C-LOBE OF BOVINE 2 LACTOFERRIN WITH MALTOSE AT 1.5A RESOLUTION	-23.6832	-11.8412
1KB9_3738	OXIDOREDUCTASE/ELECTRON TRANSPORT 05-NOV-01 1KB9	YEAST CYTOCHROME BC1 COMPLEX	-23.6336	-23.0515
3B99_15882	ISOMERASE 03-NOV-07 3B99	CRYSTAL STRUCTURE OF ZEBRAFISH PROSTACYCLIN SYNTHASE 2 (CYTOCHROME P450 8A1) IN COMPLEX WITH SUBSTRATE ANALOG 3 U51605	-23.6102	-9.85437
1KLK_3852	OXIDOREDUCTASE 12-DEC-01 1KLK	CRYSTAL STRUCTURE OF PNEUMOCYSTIS CARINII DIHYDROFOLATE 2 REDUCTASE TERNARY COMPLEX WITH PT653 AND NADPH	-23.5479	-27.7115
1D3H_1020	OXIDOREDUCTASE 29-SEP-99 1D3H	HUMAN DIHYDROOROTATE DEHYDROGENASE COMPLEXED WITH 2 ANTIPROLIFERATIVE AGENT A771726	-23.5221	3.12977
2AG4_10115	LIPID BINDING PROTEIN 26-JUL-05 2AG4	CRYSTAL STRUCTURE ANALYSIS OF GM2-ACTIVATOR PROTEIN 2 COMPLEXED WITH PHOSPHATIDYLCHOLINE	-23.5105	-20.7487
1R5L_6595	TRANSPORT PROTEIN 10-OCT-03 1R5L	CRYSTAL STRUCTURE OF HUMAN ALPHA-TOCOPHEROL TRANSFER 2 PROTEIN BOUND TO ITS LIGAND	-23.4428	-20.9138
2I02_13202	STRUCTURAL GENOMICS, UNKNOWN FUNCTION 09-AUG-06 2I02	CRYSTAL STRUCTURE OF GENERAL STRESS PROTEIN OF COG3871 2 (ZP_00108720.1) FROM NOSTOC PUNCTIFORME PCC 73102 AT 1.80 3 A RESOLUTION	-23.2993	-25.2814
1QJG_6378	KETOSTEROID ISOMERASE 23-JUN-99 1QJG	CRYSTAL STRUCTURE OF DELTA5-3-KETOSTEROID ISOMERASE FROM 2 PSEUDOMONAS TESTOSTERONI IN COMPLEX WITH EQUILENIN	-23.2876	-15.082
2OD6_14179	STRUCTURAL GENOMICS, UNKNOWN FUNCTION 21-DEC-06 2OD6	CRYSTAL STRUCTURE OF A DIMERIC FERREDOXIN-LIKE PROTEIN 2 (JCVI_PEP_1096682647733) FROM AN ENVIRONMENTAL METAGENOME 3 (UNIDENTIFIED MARINE MICROBE), SORCERER II GLOBAL OCEAN 4 SAMPLING EXPERIMENT AT 1.85 A RESOLUTION	-23.2627	-21.1672
1FCM_1845	HYDROLASE 18-JUL-00 1FCM	CRYSTAL STRUCTURE OF THE E.COLI AMPC BETA-LACTAMASE MUTANT 2 Q120L/Y150E COVALENTLY ACYLATED WITH THE INHIBITORY BETA- 3 LACTAM, CLOXACILLIN	-23.212	-1.41969
1Y6B_9220	TRANSFERASE 05-DEC-04 1Y6B	CRYSTAL STRUCTURE OF VEGFR2 IN COMPLEX WITH A 2-ANILINO-5- 2 ARYL-OXAZOLE INHIBITOR	-23.1418	-22.2613
1D5C_1033	ENDOCYTOSIS/EXOCYTOSIS 06-OCT-99 1D5C	CRYSTAL STRUCTURE OF PLASMODIUM FALCIPARUM RAB6 COMPLEXED 2 WITH GDP	-23.0083	8.41825
2FFQ_12135	HYDROLASE 20-DEC-05 2FFQ	THE CRYSTAL STRUCTURE OF HUMAN NEURONAL RAB6B IN ITS ACTIVE 2 GTPGS-BOUND FORM	-22.9964	0.738252
2A06_9914	OXIDOREDUCTASE 16-JUN-05 2A06	BOVINE CYTOCHROME BC1 COMPLEX WITH STIGMATELLIN BOUND	-22.9706	-19.3539
1GHX_2301	BLOOD CLOTTING 22-JAN-01 1GHX	A NOVEL SERINE PROTEASE INHIBITION MOTIF INVOLVING A MULTI- 2 CENTERED SHORT HYDROGEN BONDING NETWORK AT THE ACTIVE SITE	-22.9556	-21.9122
2EWA_11883	TRANSFERASE 02-NOV-05 2EWA	DUAL BINDING MODE OF PYRIDINYLIMIDAZOLE TO MAP KINASE P38	-22.873	-12.5294
1XLC_8990	ISOMERASE(INTRAMOLECULAR OXIDOREDUCTSE) 09-OCT-91 1XLC	MECHANISM FOR ALDOSE-KETOSE INTERCONVERSION BY D-XYLOSE 2 ISOMERASE INVOLVING RING OPENING FOLLOWED BY A 1,2-HYDRIDE 3 SHIFT	-22.8386	-12.7828
1OS5_5687	TRANSFERASE 18-MAR-03 1OS5	CRYSTAL STRUCTURE OF HCV NS5B RNA POLYMERASE COMPLEXED WITH 2 A NOVEL NON-COMPETITIVE INHIBITOR.	-22.6849	-16.8531
1GHW_2300	BLOOD CLOTTING 22-JAN-01 1GHW	A NOVEL SERINE PROTEASE INHIBITION MOTIF INVOLVING A MULTI- 2 CENTERED SHORT HYDROGEN BONDING NETWORK AT THE ACTIVE SITE	-22.6629	-12.7471
2BAL_10466	TRANSFERASE 14-OCT-05 2BAL	P38ALPHA MAP KINASE BOUND TO PYRAZOLOAMINE	-22.6405	-10.7528
1TC6_7406	CHAPERONE 20-MAY-04 1TC6	LIGAND INDUCED CONFORMATIONAL SHIFT IN THE N-TERMINAL 2 DOMAIN OF GRP94, OPEN CONFORMATION ADP-COMPLEX	-22.5205	-5.60218
1KSN_3931	HYDROLASE 14-JAN-02 1KSN	CRYSTAL STRUCTURE OF HUMAN COAGULATION FACTOR XA COMPLEXED 2 WITH FXV673	-22.4519	-21.0339
1J1B_3288	TRANSFERASE 03-DEC-02 1J1B	BINARY COMPLEX STRUCTURE OF HUMAN TAU PROTEIN KINASE I WITH 2 AMPPNP	-22.29	-9.32367
2UUI_15429	LYASE 02-MAR-07 2UUI	CRYSTAL STRUCTURE OF HUMAN LEUKOTRIENE C4 SYNTHASE	-22.2774	-13.8634
2QO5_15056	LIPID BINDING PROTEIN 20-JUL-07 2QO5	CRYSTAL STRUCTURE OF THE CYSTEINE 91 THREONINE MUTANT OF 2 ZEBRAFISH LIVER BILE ACID-BINDING PROTEIN COMPLEXED WITH 3 CHOLIC ACID	-22.2668	-17.8761
1JB0_3362	PHOTOSYNTHESIS 01-JUN-01 1JB0	CRYSTAL STRUCTURE OF PHOTOSYSTEM I: A PHOTOSYNTHETIC 2 REACTION CENTER AND CORE ANTENNA SYSTEM FROM CYANOBACTERIA	-22.2475	-24.6279
1OHO_5570	ISOMERASE 29-MAY-03 1OHO	CRYSTAL STRUCTURE OF KETOSTEROID ISOMERASE Y16F/D40N MUTANT 2 COMPLEXED WITH EQUILENIN	-22.2318	-11.6019
1W0J_8401	HYDROLASE 08-JUN-04 1W0J	BERYLLIUM FLUORIDE INHIBITED BOVINE F1-ATPASE	-22.2203	-9.8439
1Y4L_9195	HYDROLASE 01-DEC-04 1Y4L	CRYSTAL STRUCTURE OF BOTHROPS ASPER MYOTOXIN II COMPLEXED 2 WITH THE ANTI-TRYPANOSOMAL DRUG SURAMIN	-22.173	-14.9716
1MXH_4787	OXIDOREDUCTASE 02-OCT-02 1MXH	CRYSTAL STRUCTURE OF SUBSTRATE COMPLEX OF PUTATIVE 2 PTERIDINE REDUCTASE 2 (PTR2) FROM TRYPANOSOMA CRUZI	-22.1539	-4.76539
1E6D_1406	PHOTOSYNTHETIC REACTION CENTER 10-AUG-00 1E6D	PHOTOSYNTHETIC REACTION CENTER MUTANT WITH TRP M115 2 REPLACED WITH PHE (CHAIN M, WM115F) PHE M197 REPLACED WITH 3 ARG (CHAIN M, FM197R)	-22.1537	-7.69345
2IP1_13463	LIGASE 11-OCT-06 2IP1	CRYSTAL STRUCTURE ANALYSIS OF S. CEREVISIAE TRYPTOPHANYL 2 TRNA SYNTHETASE	-22.1245	-21.0234
1FDQ_1861	LIPID BINDING PROTEIN 20-JUL-00 1FDQ	CRYSTAL STRUCTURE OF HUMAN BRAIN FATTY ACID BINDING PROTEIN	-22.0568	-9.69883
2OBJ_14166	TRANSFERASE 19-DEC-06 2OBJ	CRYSTAL STRUCTURE OF HUMAN PIM-1 KINASE IN COMPLEX WITH 2 INHIBITOR	-22.0552	-19.5862
1EZQ_1719	HYDROLASE 11-MAY-00 1EZQ	CRYSTAL STRUCTURE OF HUMAN COAGULATION FACTOR XA COMPLEXED 2 WITH RPR128515	-22.0049	-18.402
1G32_2140	HYDROLASE 23-OCT-00 1G32	THROMBIN INHIBITOR COMPLEX	-21.9928	-16.0956
1OXA_5745	OXIDOREDUCTASE (OXYGENASE) 14-JUL-95 1OXA	CYTOCHROME P450 (DONOR:O2 OXIDOREDUCTASE)	-21.9107	-13.6163
1QLL_6401	NEUROTOXIN 01-SEP-99 1QLL	PIRATOXIN-II (PRTX-II)-A K49 PLA2 FROM BOTHROPS PIRAJAI	-21.8873	-14.3526
5GSS_16166	TRANSFERASE 11-AUG-97 5GSS	HUMAN GLUTATHIONE S-TRANSFERASE P1-1, COMPLEX WITH 2 GLUTATHIONE	-21.8114	-12.1642
2NGR_13914	HYDROLASE 31-JUL-98 2NGR REVDAT 2 29-DEC-99 2NGR 4 HEADER COMPND REMARK JRNL	TRANSITION STATE COMPLEX FOR GTP HYDROLYSIS BY CDC42: 2 COMPARISONS OF THE HIGH RESOLUTION STRUCTURES FOR CDC42 3 BOUND TO THE ACTIVE AND CATALYTICALLY COMPROMISED FORMS OF 4 THE CDC42-GAP.	-21.6809	-14.8159
1RZZ_6946	PHOTOSYNTHESIS 29-DEC-03 1RZZ	PHOTOSYNTHETIC REACTION CENTER DOUBLE MUTANT FROM 2 RHODOBACTER SPHAEROIDES WITH ASP L213 REPLACED WITH ASN 3 AND ARG M233 REPLACED WITH CYS IN THE CHARGE-NEUTRAL DQAQB 4 STATE (TETRAGONAL FORM)	-21.6572	-22.6551
1Z59_9561	ISOMERASE 17-MAR-05 1Z59	TOPOISOMERASE VI-B, ADP-BOUND MONOMER FORM	-21.6274	-12.799
1ZX1_9848	OXIDOREDUCTASE 06-JUN-05 1ZX1	HUMAN QUINONE OXIDOREDUCTASE 2 (NQO2) IN COMPLEX WITH THE 2 CYTOSTATIC PRODRUG CB1954	-21.579	-16.7682
2GVM_12723	SURFACE ACTIVE PROTEIN 03-MAY-06 2GVM	CRYSTAL STRUCTURE OF HYDROPHOBIN HFBI WITH DETERGENT	-21.5469	-19.0016
1YPL_9393	BLOOD CLOTTING/HYDROLASE INHIBITOR 31-JAN-05 1YPL	X-RAY CRYSTAL STRUCTURE OF THROMBIN INHIBITED BY SYNTHETIC 2 CYANOPEPTIDE ANALOGUE RA-1008	-21.4494	-14.1939
1EYS_1704	ELECTRON TRANSPORT 08-MAY-00 1EYS	CRYSTAL STRUCTURE OF PHOTOSYNTHETIC REACTION CENTER FROM A 2 THERMOPHILIC BACTERIUM, THERMOCHROMATIUM TEPIDUM	-21.4326	-18.3023
2JBL_13772	ELECTRON TRANSPORT 08-DEC-06 2JBL	PHOTOSYNTHETIC REACTION CENTER FROM BLASTOCHLORIS VIRIDIS	-21.4212	-8.59313
2I5N_13273	PHOTOSYNTHESIS 25-AUG-06 2I5N	1.96 A X-RAY STRUCTURE OF PHOTOSYNTHETIC REACTION CENTER 2 FROM RHODOPSEUDOMONAS VIRIDIS:CRYSTALS GROWN BY 3 MICROFLUIDIC TECHNIQUE	-21.3844	-10.8772
2C4F_10923	HYDROLASE 18-OCT-05 2C4F	CRYSTAL STRUCTURE OF FACTOR VII.STF COMPLEXED WITH PD0297121	-21.3383	-16.1037
2UWW_15476	PHOTOSYNTHESIS 23-MAR-07 2UWW	X-RAY HIGH RESOLUTION STRUCTURE OF THE PHOTOSYNTHETIC 2 REACTION CENTER FROM RB. SPHAEROIDES AT PH 6.5 IN THE 3 NEUTRAL STATE	-21.3182	-14.1519
1KZL_4025	TRANSFERASE 07-FEB-02 1KZL	RIBOFLAVIN SYNTHASE FROM S.POMBE BOUND TO 2 CARBOXYETHYLLUMAZINE	-21.2911	-12.941
1XLF_8992	ISOMERASE(INTRAMOLECULAR OXIDOREDUCTSE) 09-OCT-91 1XLF	MECHANISM FOR ALDOSE-KETOSE INTERCONVERSION BY D-XYLOSE 2 ISOMERASE INVOLVING RING OPENING FOLLOWED BY A 1,2-HYDRIDE 3 SHIFT	-21.1953	1.77921
1VRN_8340	PHOTOSYNTHESIS 23-FEB-05 1VRN	PHOTOSYNTHETIC REACTION CENTER BLASTOCHLORIS VIRIDIS (ATCC)	-21.1576	-26.0404
1S9P_7050	TRANSCRIPTION 05-FEB-04 1S9P	CRYSTAL STRUCTURE OF THE LIGAND-BINDING DOMAIN OF THE 2 ESTROGEN-RELATED RECEPTOR GAMMA IN COMPLEX WITH 3 DIETHYLSTILBESTROL	-21.1305	-21.5492
1T40_7298	OXIDOREDUCTASE 28-APR-04 1T40	CRYSTAL STRUCTURE OF HUMAN ALDOSE REDUCTASE COMPLEXED WITH 2 NADP AND IDD552 AT PH 5	-21.0637	-12.879
1NF3_4997	SIGNALING PROTEIN 12-DEC-02 1NF3	STRUCTURE OF CDC42 IN A COMPLEX WITH THE GTPASE-BINDING 2 DOMAIN OF THE CELL POLARITY PROTEIN, PAR6	-21.0579	-9.7288
1UVT_8013	SERINE PROTEASE 16-OCT-96 1UVT	BOVINE THROMBIN--BM14.1248 COMPLEX	-20.9903	-9.32233
1Q0R_6169	HYDROLASE 17-JUL-03 1Q0R	CRYSTAL STRUCTURE OF ACLACINOMYCIN METHYLESTERASE (RDMC) 2 WITH BOUND PRODUCT ANALOGUE, 10- 3 DECARBOXYMETHYLACLACINOMYCIN T (DCMAT)	-20.9581	-19.9111
2JIY_13887	PHOTOSYNTHESIS 03-JUL-07 2JIY	PHOTOSYNTHETIC REACTION CENTER MUTANT WITH ALA M149 2 REPLACED WITH TRP (CHAIN M, AM149W)	-20.8747	-20.1689
1PJ6_5990	OXIDOREDUCTASE 01-JUN-03 1PJ6	CRYSTAL STRUCTURE OF DIMETHYLGLYCINE OXIDASE OF 2 ARTHROBACTER GLOBIFORMIS IN COMPLEX WITH FOLIC ACID	-20.8106	-20.2089
1QBV_6284	HYDROLASE 27-APR-99 1QBV	CRYSTAL STRUCTURE OF THROMBIN COMPLEXED WITH AN GUANIDINE- 2 MIMETIC INHIBITOR	-20.8025	-16.17
3BDQ_15897	LIPID TRANSPORT 15-NOV-07 3BDQ	ROOM TEMPRETURE CRYSTAL STRUCTURE OF STEROL CARRIER PROTEIN- 2 2 LIKE-2	-20.7935	-27.3903
1N5Q_4884	OXIDOREDUCTASE 07-NOV-02 1N5Q	CRYSTAL STRUCTURE OF A MONOOXYGENASE FROM THE GENE ACTVA- 2 ORF6 OF STREPTOMYCES COELICOLOR IN COMPLEX WITH DEHYDRATED 3 SANCYCLINE	-20.7577	-13.2871
2P15_14441	HORMONE RECEPTOR 02-MAR-07 2P15	CRYSTAL STRUCTURE OF THE ER ALPHA LIGAND BINDING DOMAIN 2 WITH THE AGONIST ORTHO-TRIFLUOROMETHYLPHENYLVINYL ESTRADIOL	-20.7482	-4.35492
1WUN_8723	HYDROLASE/BLOOD CLOTTING 08-DEC-04 1WUN	HUMAN FACTOR VIIA-TISSUE FACTOR COMPLEXED WITH 2 ETHYLSULFONAMIDE-D-TRP-GLN-P-AMINOBENZAMIDINE	-20.7468	-13.1251
2RH1_15305	MEMBRANE PROTEIN / HYDROLASE 05-OCT-07 2RH1	HIGH RESOLUTION CRYSTAL STRUCTURE OF HUMAN B2-ADRENERGIC G 2 PROTEIN-COUPLED RECEPTOR	-20.7381	-24.5533
1M4N_4464	LYASE 03-JUL-02 1M4N	CRYSTAL STRUCTURE OF APPLE ACC SYNTHASE IN COMPLEX WITH [2- 2 (AMINO-OXY)ETHYL](5'-DEOXYADENOSIN-5'-YL)(METHYL)SULFONIUM	-20.7348	7.60085
1GH0_2294	PHOTOSYNTHESIS 29-OCT-00 1GH0	CRYSTAL STRUCTURE OF C-PHYCOCYANIN FROM SPIRULINA PLATENSIS REVDAT 3 04-MAR-03 1GH0 1 REMARK	-20.7116	-10.6655
1XP8_9050	DNA BINDING PROTEIN 08-OCT-04 1XP8	"DEINOCOCCUS RADIODURANS RECA IN COMPLEX WITH ATP-GAMMA-S"	-20.6874	-9.54259
1PJK_5995	TRANSFERASE 03-JUN-03 1PJK REVDAT 3 15-JUL-03 1PJK 1	CRYSTAL STRUCTURE OF A C-TERMINAL DELETION MUTANT OF HUMAN 2 PROTEIN KINASE CK2 CATALYTIC SUBUNIT	-20.6602	-17.4257
1Y6A_9219	TRANSFERASE 05-DEC-04 1Y6A	CRYSTAL STRUCTURE OF VEGFR2 IN COMPLEX WITH A 2-ANILINO-5- 2 ARYL-OXAZOLE INHIBITOR	-20.6393	-16.8842
1R9O_6623	OXIDOREDUCTASE 30-OCT-03 1R9O	CRYSTAL STRUCTURE OF P4502C9 WITH FLURBIPROFEN BOUND	-20.6043	-16.4075
1C81_712	HYDROLASE 03-APR-00 1C81	MICHAELIS COMPLEX OF FRUCTOSE-2,6-BISPHOSPHATASE	-20.5837	-8.36726
2HWQ_13168	LIGAND BINDING PROTEIN 01-AUG-06 2HWQ	STRUCTURAL BASIS FOR THE STRUCTURE-ACTIVITY RELATIONSHIPS 2 OF PEROXISOME PROLIFERATOR-ACTIVATED RECEPTOR AGONISTS	-20.5637	-13.8031
3B6J_15866	FLAVOPROTEIN 29-OCT-07 3B6J	WRBA FROM ESCHERICHIA COLI, NADH COMPLEX	-20.5046	7.60345
2HWR_13169	LIGAND BINDING PROTEIN 01-AUG-06 2HWR	STRUCTURAL BASIS FOR THE STRUCTURE-ACTIVITY RELATIONSHIPS 2 OF PEROXISOME PROLIFERATOR-ACTIVATED RECEPTOR AGONISTS	-20.4446	-20.0339
2UYM_15505	CELL CYCLE 10-APR-07 2UYM	CRYSTAL STRUCTURE OF KSP IN COMPLEX WITH ADP AND THIOPHENE 2 CONTAINING INHIBITOR 37	-20.436	-25.7241
1OPJ_5667	TRANSFERASE 06-MAR-03 1OPJ	STRUCTURAL BASIS FOR THE AUTO-INHIBITION OF C-ABL TYROSINE 2 KINASE	-20.4199	-19.7431
2BNS_10657	REACTION CENTRE 31-MAR-05 2BNS	LIPIDIC CUBIC PHASE GROWN REACTION CENTRE FROM RHODOBACTER 2 SPHAEROIDES, EXCITED STATE	-20.4046	-10.6317
1MU6_4743	HYDROLASE/BLOOD CLOTTING 23-SEP-02 1MU6	CRYSTAL STRUCTURE OF THROMBIN IN COMPLEX WITH L-378,622	-20.3267	-15.9435
1XHL_8927	OXIDOREDUCTASE 20-SEP-04 1XHL	CRYSTAL STRUCTURE OF PUTATIVE TROPINONE REDUCTASE-II FROM 2 CAENORHABDITIS ELEGANS WITH COFACTOR AND SUBSTRATE	-20.3162	-16.0587
1HZP_2931	TRANSFERASE 25-JAN-01 1HZP	CRYSTAL STRUCTURE OF THE MYOBACTERIUM TUBERCULOSIS BETA- 2 KETOACYL-ACYL CARRIER PROTEIN SYNTHASE III	-20.3137	-9.24541
2NP5_13945	TRANSCRIPTION 26-OCT-06 2NP5	CRYSTAL STRUCTURE OF A TRANSCRIPTIONAL REGULATOR 2 (RHA1_RO04179) FROM RHODOCOCCUS SP. RHA1.	-20.2986	-15.1873
2ZE9_15837	HYDROLASE 06-DEC-07 2ZE9	CRYSTAL STRUCTURE OF H168A MUTANT OF PHOSPHOLIPASE D FROM 2 STREPTOMYCES ANTIBIOTICUS, AS A COMPLEX WITH 3 PHOSPHATIDYLCHOLINE	-20.2773	-13.1026
1XWS_9125	TRANSFERASE 02-NOV-04 1XWS	CRYSTAL STRUCTURE OF THE HUMAN PIM1 KINASE DOMAIN	-20.2588	-19.6266
1NUE_5207	PHOSPHOTRANSFERASE 06-OCT-95 1NUE	X-RAY STRUCTURE OF NM23 HUMAN NUCLEOSIDE DIPHOSPHATE KINASE 2 B COMPLEXED WITH GDP AT 2 ANGSTROMS RESOLUTION	-20.2535	-11.6728
1VM1_8311	HYDROLASE 27-AUG-04 1VM1 REVDAT 2 14-SEP-04 1VM1 1	STRUCTURE OF SHV-1 BETA-LACTAMASE INHIBITED BY TAZOBACTAM	-20.2316	-29.3415
1XUO_9102	IMMUNE SYSTEM 26-OCT-04 1XUO	X-RAY STRUCTURE OF LFA-1 I-DOMAIN BOUND TO A 1,4-DIAZEPANE- 2 2,5-DIONE INHIBITOR AT 1.8A RESOLUTION	-20.2259	-28.5416
1B7Y_410	LIGASE 26-JAN-99 1B7Y	PHENYLALANYL TRNA SYNTHETASE COMPLEXED WITH PHENYLALANINYL- 2 ADENYLATE	-20.2199	-8.86816
1ED6_1525	OXIDOREDUCTASE 26-JAN-00 1ED6	BOVINE ENDOTHELIAL NITRIC OXIDE SYNTHASE HEME DOMAIN 2 COMPLEXED WITH L-NIO (H4B FREE)	-20.2159	-21.4403
1MUE_4746	HYDROLASE/BLOOD CLOTTING 23-SEP-02 1MUE	THROMBIN-HIRUGEN-L405,426	-20.1921	-18.0315
1KBY_3751	PHOTOSYNTHESIS 07-NOV-01 1KBY	STRUCTURE OF PHOTOSYNTHETIC REACTION CENTER WITH 2 BACTERIOCHLOROPHYLL-BACTERIOPHEOPHYTIN HETERODIMER	-20.1817	-24.4795
2CK3_11173	HYDROLASE 10-APR-06 2CK3	AZIDE INHIBITED BOVINE F1-ATPASE	-20.1541	-15.7816
1QIW_6368	CALCIUM-BINDING PROTEIN 17-JUN-99 1QIW	CALMODULIN COMPLEXED WITH N-(3,3,-DIPHENYLPROPYL)-N'-[1-R- 2 (3,4-BIS-BUTOXYPHENYL)-ETHYL]-PROPYLENEDIAMINE (DPD)	-20.0915	-23.8759
2BOZ_10673	REACTION CENTER 15-APR-05 2BOZ	PHOTOSYNTHETIC REACTION CENTER MUTANT WITH GLY M203 2 REPLACED WITH LEU	-20.0699	-16.102
2UUH_15425	LYASE 02-MAR-07 2UUH	CRYSTAL STRUCTURE OF HUMAN LEUKOTRIENE C4 SYNTHASE IN 2 COMPLEX WITH SUBSTRATE GLUTATHIONE	-20.058	-10.195
1QHX_6356	TRANSFERASE 31-MAY-99 1QHX	CHLORAMPHENICOL PHOSPHOTRANSFERASE IN COMPLEX WITH ATP FROM 2 STREPTOMYCES VENEZUELAE	-20.0568	-15.2822
1CUL_893	LYASE/LYASE/SIGNALING PROTEIN 20-AUG-99 1CUL	COMPLEX OF GS-ALPHA WITH THE CATALYTIC DOMAINS OF MAMMALIAN 2 ADENYLYL CYCLASE: COMPLEX WITH 2',5'-DIDEOXY-ADENOSINE 3'- 3 TRIPHOSPHATE AND MG	-19.841	-20.9559
2OZR_14430	HYDROLASE 27-FEB-07 2OZR	MMP13 CATALYTIC DOMAIN COMPLEXED WITH 4-{[1-METHYL-2,4- 2 DIOXO-6-(3-PHENYLPROP-1-YN-1-YL)-1,4-DIHYDROQUINAZOLIN- 3 3(2H)-YL]METHYL}BENZOIC ACID	-19.8375	-18.1929
2FL2_12180	CELL CYCLE 05-JAN-06 2FL2	CRYSTAL STRUCTURE OF KSP IN COMPLEX WITH INHIBITOR 19	-19.8136	-24.321
1MA0_4532	OXIDOREDUCTASE 30-JUL-02 1MA0	TERNARY COMPLEX OF HUMAN GLUTATHIONE-DEPENDENT FORMALDEHYDE 2 DEHYDROGENASE WITH NAD+ AND DODECANOIC ACID	-19.7932	9.02989
1Z3V_9532	HYDROLASE 14-MAR-05 1Z3V	STRUCTURE OF PHANEROCHAETE CHRYSOSPORIUM CELLOBIOHYDROLASE 2 CEL7D (CBH58) IN COMPLEX WITH LACTOSE	-19.7805	22.4931
2I16_13216	OXIDOREDUCTASE 13-AUG-06 2I16	HUMAN ALDOSE REDUCTASE IN COMPLEX WITH NADP+ AND THE 2 INHIBITOR IDD594 AT TEMPERATURE OF 15K	-19.7695	-10.879
2B01_10361	HYDROLASE 12-SEP-05 2B01	CRYSTAL STRUCTURE OF PORCINE PANCREATIC PHOSPHOLIPASE A2 IN 2 COMPLEX WITH TAUROCHENODEOXYCHOLATE	-19.7213	-12.2988
1F2U_1744	REPLICATION 29-MAY-00 1F2U	CRYSTAL STRUCTURE OF RAD50 ABC-ATPASE	-19.6767	-20.2957
1GX9_2524	LIPOCALIN 29-MAR-02 1GX9	BOVINE BETA-LACTOGLOBULIN COMPLEXED WITH RETINOIC ACID, 2 TRIGONAL LATTICE Z	-19.667	-10.5088
2UXI_15487	TRANSCRIPTION 28-MAR-07 2UXI	PHLORETIN IN COMPLEX WITH TTGR	-19.6634	-23.5445
1Y9T_9255	LIPID BINDING PROTEIN 16-DEC-04 1Y9T	CRYSTAL STRUCTURE OF A TYPE III SECRETION SYSTEM PROTEIN 2 COMPLEXED WITH THE LIPID, 1-MONOHEXANOYL-2-HYDROXY-SN- 3 GLYCERO-3-PHOSPHATE	-19.5667	-31.129
2OFB_14197	LIGAND BINDING PROTEIN 03-JAN-07 2OFB	CRYSTAL STRUCTURE OF AVR4 (R112L/C122S)-BNA COMPLEX	-19.5627	-8.75093
2I1R_13224	TRANSFERASE 14-AUG-06 2I1R	NOVEL THIAZOLONES AS HCV NS5B POLYMERASE INHIBITORS: 2 FURTHER DESIGNS, SYNTHESIS, SAR AND X-RAY COMPLEX STRUCTURE	-19.5508	-18.4845
1J99_3347	TRANSFERASE 24-MAY-01 1J99	CRYSTAL STRUCTURE OF HUMAN DEHYDROEPIANDROSTERONE 2 SULFOTRANSFERASE IN COMPLEX WITH SUBSTRATE	-19.5445	-15.16
1PPJ_6048	OXIDOREDUCTASE 16-JUN-03 1PPJ	BOVINE CYTOCHROME BC1 COMPLEX WITH STIGMATELLIN AND 2 ANTIMYCIN	-19.5429	-12.3363
2UX5_15484	PHOTOSYNTHESIS 26-MAR-07 2UX5	X-RAY HIGH RESOLUTION STRUCTURE OF THE PHOTOSYNTHETIC 2 REACTION CENTER FROM RB. SPHAEROIDES AT PH 9 IN THE CHARGE- 3 SEPARATED STATE	-19.5398	-25.9887
2CBO_11034	ANTIBIOTIC 06-JAN-06 2CBO	CRYSTAL STRUCTURE OF THE NEOCARZINOSTATIN 3TES24 MUTANT 2 BOUND TO TESTOSTERONE HEMISUCCINATE.	-19.5223	-12.9261
2POG_14681	LIPID BINDING PROTEIN 26-APR-07 2POG	BENZOPYRANS AS SELECTIVE ESTROGEN RECEPTOR B AGONISTS 2 (SERBAS). PART 2: STRUCTURE ACTIVITY RELATIONSHIP STUDIES 3 ON THE BENZOPYRAN SCAFFOLD.	-19.4866	-14.8445
2Q2Y_14847	CELL CYCLE 29-MAY-07 2Q2Y	CRYSTAL STRUCTURE OF KSP IN COMPLEX WITH INHIBITOR 1	-19.4813	-24.9348
2G6L_12436	OXIDOREDUCTASE 24-FEB-06 2G6L	STRUCTURE OF RAT NNOS HEME DOMAIN (BH2 BOUND) COMPLEXED 2 WITH NO	-19.4744	0.319956
1S8G_7038	HYDROLASE, TOXIN 02-FEB-04 1S8G	CRYSTAL STRUCTURE OF LYS49-PHOSPHOLIPASE A2 FROM 2 AGKISTRODON CONTORTRIX LATICINCTUS, FATTY ACID BOUND FORM	-19.3928	-26.7493
2IBZ_13326	OXIDOREDUCTASE 12-SEP-06 2IBZ	YEAST CYTOCHROME BC1 COMPLEX WITH STIGMATELLIN	-19.3789	-18.4449
1OIZ_5600	TRANSPORT 27-JUN-03 1OIZ	THE MOLECULAR BASIS OF VITAMIN E RETENTION: STRUCTURE OF 2 HUMAN ALPHA-TOCOPHEROL TRANSFER PROTEIN	-19.3469	-19.002
1UUO_8002	OXIDOREDUCTASE 08-JAN-04 1UUO	RAT DIHYDROOROTATE DEHYDROGENASE (DHOD)IN COMPLEX WITH 2 BREQUINAR	-19.3345	-14.1933
1RXK_6917	UNKNOWN FUNCTION 18-DEC-03 1RXK	CRYSTAL STRUCTURE OF STREPTAVIDIN MUTANT (M3) A COMBINATION 2 OF M1+M2	-19.3042	-13.5395
1S2C_6974	OXIDOREDUCTASE 08-JAN-04 1S2C	CRYSTAL STRUCTURES OF PROSTAGLANDIN D2 11-KETOREDUCTASE IN 2 COMPLEX WITH THE NON-STEROIDAL ANTI-INFLAMMATORY DRUGS 3 FLUFENAMIC ACID AND INDOMETHACIN	-19.2891	-10.6291
1AH0_179	OXIDOREDUCTASE 11-APR-97 1AH0	PIG ALDOSE REDUCTASE COMPLEXED WITH SORBINIL	-19.2318	-20.1423
1DM7_1176	OXIDOREDUCTASE 13-DEC-99 1DM7	BOVINE ENDOTHELIAL NITRIC OXIDE SYNTHASE HEME DOMAIN 2 COMPLEXED WITH HOMOARGININE (H4B FREE)	-19.2169	-31.1149
2QXW_15172	OXIDOREDUCTASE 13-AUG-07 2QXW	PERDEUTERATED ALR2 IN COMPLEX WITH IDD594	-19.2082	-11.005
1HN4_2823	HYDROLASE 06-DEC-00 1HN4	PROPHOSPHOLIPASE A2 DIMER COMPLEXED WITH MJ33, SULFATE, AND 2 CALCIUM	-19.1889	-2.95012
1ZYX_9860	HYDROLASE 13-JUN-05 1ZYX	CRYSTAL STRUCTURE OF THE COMPLEX OF A GROUP IIA 2 PHOSPHOLIPASE A2 WITH A SYNTHETIC ANTI-INFLAMMATORY AGENT 3 LICOFELONE AT 1.9A RESOLUTION	-19.126	-20.1153
1RX7_6910	OXIDOREDUCTASE 25-OCT-96 1RX7	STRUCTURE OF DIHYDROFOLATE REDUCTASE COMPLEXED WITH FOLATE	-19.0888	-8.23857
2OF8_14196	LIGAND BINDING PROTEIN 03-JAN-07 2OF8	CRYSTAL STRUCTURE OF AVR4 (D39A/C122S)-BNA COMPLEX	-19.0712	-10.537
6PRC_16231	PHOTOSYNTHETIC REACTION CENTER 31-JUL-97 6PRC	PHOTOSYNTHETIC REACTION CENTER FROM RHODOPSEUDOMONAS 2 VIRIDIS (DG-420314 (TRIAZINE) COMPLEX)	-19.0673	-21.1199
1V1A_8099	TRANSFERASE 12-APR-04 1V1A	2-KETO-3-DEOXYGLUCONATE KINASE FROM THERMUS THERMOPHILUS 2 WITH BOUND 2-KETO-3-DEOXYGLUCONATE AND ADP	-19.0039	-20.7497
1WRK_8688	CONTRACTILE PROTEIN 20-OCT-04 1WRK	CRYSTAL STRUCTURE OF THE N-TERMINAL DOMAIN OF HUMAN CARDIAC 2 TROPONIN C IN COMPLEX WITH TRIFLUOPERAZINE (ORTHROMBIC 3 CRYSTAL FORM)	-18.9908	-16.5924
1HDC_2745	OXIDOREDUCTASE 21-OCT-94 1HDC	MECHANISM OF INHIBITION OF 3ALPHA,20BETA-HYDROXYSTEROID 2 DEHYDROGENASE BY A LICORICE-DERIVED STEROIDAL INHIBITOR	-18.9443	-19.6897
1M2P_4435	TRANSFERASE 25-JUN-02 1M2P	CRYSTAL STRUCTURE OF 1,8-DI-HYDROXY-4-NITRO- 2 ANTHRAQUINONE/CK2 KINASE COMPLEX	-18.9079	-7.17384
1EV4_1662	TRANSFERASE 19-APR-00 1EV4	RAT GLUTATHIONE S-TRANSFERASE A1-1: MUTANT W21F/F220Y WITH 2 GSO3 BOUND	-18.8934	0.312535
2BV8_10750	PHOTOSYNTHESIS 04-OCT-04 2BV8	THE CRYSTAL STRUCTURE OF PHYCOCYANIN FROM GRACILARIA 2 CHILENSIS.	-18.8762	-17.718
1SB3_7061	OXIDOREDUCTASE 10-FEB-04 1SB3	STRUCTURE OF 4-HYDROXYBENZOYL-COA REDUCTASE FROM THAUERA 2 AROMATICA	-18.8721	-5.87649
2CMW_11229	TRANSFERASE 15-MAY-06 2CMW	STRUCTURE OF HUMAN CASEIN KINASE 1 GAMMA-1 IN COMPLEX WITH 2 2-(2-HYDROXYETHYLAMINO)-6-(3-CHLOROANILINO)-9- 3 ISOPROPYLPURINE (CASP TARGET)	-18.8476	-22.1436
2ORP_14345	OXIDOREDUCTASE 04-FEB-07 2ORP	MURINE INDUCIBLE NITRIC OXIDE SYNTHASE OXYGENASE DOMAIN 2 (DELTA 114) 2-[4-(2-IMIDAZOL-1-YL-6-METHYL-PYRIMIDIN-4-YL)- 3 1-ISOBUTYRYL-PIPERAZIN-2-YL]-N-[2-(4-METHOXY-PHENYL)- 4 ETHYL]-ACETAMIDE COMPLEX	-18.7838	-19.1611
2HBO_12922	STRUCTURAL GENOMICS, UNKNOWN FUNCTION 14-JUN-06 2HBO	CRYSTAL STRUCTURE OF A THIOESTERASE SUPERFAMILY PROTEIN 2 WITH UNKNOWN FUNCTION (NP_422103.1) FROM CAULOBACTER 3 CRESCENTUS AT 1.85 A RESOLUTION	-18.7582	-5.22026
3PGK_16049	PHOSPHOTRANSFERASE(CARBOXYL AS ACCEPTOR)15-JUL-82 3PGK	THE STRUCTURE OF YEAST PHOSPHOGLYCERATE KINASE AT 0.25 NM 2 RESOLUTION	-18.7365	-23.4445
1MJ7_4616	IMMUNE SYSTEM 27-AUG-02 1MJ7	CRYSTAL STRUCTURE OF THE COMPLEX OF THE FAB FRAGMENT OF 2 ESTEROLYTIC ANTIBODY MS5-393 AND A TRANSITION-STATE ANALOG	-18.7085	-11.4563
1BN3_525	LYASE 31-JUL-98 1BN3	CARBONIC ANHYDRASE II INHIBITOR	-18.7023	-13.2685
4CD2_16083	OXIDOREDUCTASE 18-MAR-99 4CD2	LIGAND INDUCED CONFORMATIONAL CHANGES IN THE CRYSTAL 2 STRUCTURES OF PNEUMOCYSTIS CARINII DIHYDROFOLATE REDUCTASE 3 COMPLEXES WITH FOLATE AND NADP+	-18.6999	-18.6672
1TW2_7660	TRANSFERASE 30-JUN-04 1TW2	CRYSTAL STRUCTURE OF CARMINOMYCIN-4-O-METHYLTRANSFERASE 2 (DNRK) IN COMPLEX WITH S-ADENOSYL-L-HOMOCYSTEIN (SAH) AND 3 4-METHOXY-E-RHODOMYCIN T (M-ET)	-18.6856	-26.0522
1GSY_2452	TRANSFERASE 25-OCT-96 1GSY	GLUTATHIONE S-TRANSFERASE YFYF, CLASS PI, COMPLEXED WITH 2 GLUTATHIONE	-18.6644	-15.9881
2UWU_15468	PHOTOSYNTHESIS 23-MAR-07 2UWU	X-RAY HIGH RESOLUTION STRUCTURE OF THE PHOTOSYNTHETIC 2 REACTION CENTER FROM RB. SPHAEROIDES AT PH 6.5 IN THE 3 NEUTRAL STATE, 2ND DATASET	-18.6584	-21.8779
2PRC_14704	PHOTOSYNTHETIC REACTION CENTER 29-JUL-97 2PRC	PHOTOSYNTHETIC REACTION CENTER FROM RHODOPSEUDOMONAS 2 VIRIDIS (UBIQUINONE-2 COMPLEX)	-18.6482	-20.9439
3BEM_15900	OXIDOREDUCTASE 19-NOV-07 3BEM	CRYSTAL STRUCTURE OF PUTATIVE NITROREDUCTASE YDFN (2632848) 2 FROM BACILLUS SUBTILIS AT 1.65 A RESOLUTION	-18.6365	-4.03236
2A2S_9951	TRANSFERASE 23-JUN-05 2A2S	CRYSTAL STRUCTURE OF HUMAN GLUTATHIONE TRANSFERASE IN 2 COMPLEX WITH S-NITROSOGLUTATHIONE IN THE ABSENCE OF 3 REDUCING AGENT	-18.6235	-10.2769
2QRK_15088	OXIDOREDUCTASE 28-JUL-07 2QRK	CRYSTAL STRUCTURE OF AMP-BOUND SACCHAROPINE DEHYDROGENASE 2 (L-LYS FORMING) FROM SACCHAROMYCES CEREVISIAE	-18.6175	-15.3853
1DXR_1296	PHOTOSYNTHETIC REACTION CENTER 15-JAN-00 1DXR	PHOTOSYNTHETIC REACTION CENTER FROM RHODOPSEUDOMONAS 2 VIRIDIS-HIS L168 PHE MUTANT (TERBUTRYN COMPLEX)	-18.6145	-12.4307
1CT8_880	IMMUNE SYSTEM 20-AUG-99 1CT8	CATALYTIC ANTIBODY 7C8 COMPLEX	-18.5975	-23.829
1HNA_2824	TRANSFERASE(GLUTATHIONE) 15-OCT-93 1HNA	CRYSTAL STRUCTURE OF HUMAN CLASS MU GLUTATHIONE TRANSFERASE 2 GSTM2-2: EFFECTS OF LATTICE PACKING ON CONFORMATIONAL 3 HETEROGENEITY	-18.5741	-7.26669
2QM9_15043	LIPID BINDING PROTEIN 14-JUL-07 2QM9	TROGLITAZONE BOUND TO FATTY ACID BINDING PROTEIN 4	-18.5673	-18.5442
1R4W_6584	TRANSFERASE 08-OCT-03 1R4W	CRYSTAL STRUCTURE OF MITOCHONDRIAL CLASS KAPPA GLUTATHIONE 2 TRANSFERASE	-18.5556	-19.4594
1R8B_6612	TRANSFERASE 23-OCT-03 1R8B	CRYSTAL STRUCTURES OF AN ARCHAEAL CLASS I CCA-ADDING ENZYME 2 AND ITS NUCLEOTIDE	-18.5091	-16.494
2OUZ_14372	HORMONE/GROWTH FACTOR 12-FEB-07 2OUZ	CRYSTAL STRUCTURE OF ESTROGEN RECEPTOR ALPHA-LASOFOXIFENE 2 COMPLEX	-18.4955	-12.6723
2H2I_12795	HYDROLASE 18-MAY-06 2H2I	THE STRUCTURAL BASIS OF SIRTUIN SUBSTRATE AFFINITY	-18.4901	-21.2707
1RK2_6773	TRANSFERASE 20-MAY-99 1RK2 REVDAT 2 07-JUN-00 1RK2 1 REMARK	E. COLI RIBOKINASE COMPLEXED WITH RIBOSE AND ADP, SOLVED IN 2 SPACE GROUP P212121	-18.4806	2.77515
1GSU_2448	DETOXIFICATION ENZYME 02-SEP-97 1GSU	AN AVIAN CLASS-MU GLUTATHIONE S-TRANSFERASE, CGSTM1-1 AT 2 1.94 ANGSTROM RESOLUTION	-18.4748	-7.73185
2HMA_13043	TRANSFERASE 11-JUL-06 2HMA	THE CRYSTAL STRUCTURE OF TRNA (5-METHYLAMINOMETHYL-2- 2 THIOURIDYLATE)-METHYLTRANSFERASE TRMU FROM STREPTOCOCCUS 3 PNEUMONIAE	-18.4665	-10.9467
1RY5_6923	PHOTOSYNTHESIS 19-DEC-03 1RY5	PHOTOSYNTHETIC REACTION CENTER MUTANT FROM RHODOBACTER 2 SPHAEROIDES WITH ASP L213 REPLACED WITH ASN	-18.463	-24.8731
1L9B_4135	PHOTOSYNTHESIS 22-MAR-02 1L9B	X-RAY STRUCTURE OF THE CYTOCHROME-C(2)-PHOTOSYNTHETIC 2 REACTION CENTER ELECTRON TRANSFER COMPLEX FROM RHODOBACTER 3 SPHAEROIDES IN TYPE II CO-CRYSTALS	-18.4087	-21.5506
2J0L_13610	TRANSFERASE 03-AUG-06 2J0L	CRYSTAL STRUCTURE OF A THE ACTIVE CONFORMATION OF THE 2 KINASE DOMAIN OF FOCAL ADHESION KINASE WITH A 3 PHOSPHORYLATED ACTIVATION LOOP.	-18.3936	-9.65704
2Q5S_14882	LIGAND BINDING PROTEIN 01-JUN-07 2Q5S	CRYSTAL STRUCTURE OF PPARGAMMA BOUND TO PARTIAL AGONIST 2 NTZDPA	-18.3853	-21.5515
1E1R_1335	ATP PHOSPHORYLASE 10-MAY-00 1E1R	BOVINE MITOCHONDRIAL F1-ATPASE INHIBITED BY MG2+ADP AND 2 ALUMINIUM FLUORIDE	-18.3489	-16.3818
1KPF_3898	PROTEIN KINASE INHIBITOR 25-SEP-97 1KPF	PKCI-SUBSTRATE ANALOG	-18.3177	-16.3099
1XL7_8985	TRANSFERASE 30-SEP-04 1XL7	CRYSTAL STRUCTURE OF MOUSE CARNITINE OCTANOYLTRANSFERASE	-18.275	-12.3245
1N95_4926	TRANSFERASE 22-NOV-02 1N95	ARYL TETRAHYDROPHYRIDINE INHBITORS OF FARNESYLTRANFERASE: 2 GLYCINE, PHENYLALANINE AND HISTIDINE DERIVATIVES	-18.2349	-22.2583
2JIY_13888	PHOTOSYNTHESIS 03-JUL-07 2JIY	PHOTOSYNTHETIC REACTION CENTER MUTANT WITH ALA M149 2 REPLACED WITH TRP (CHAIN M, AM149W)	-18.2056	-28.4569
1S9J_7048	TRANSFERASE 04-FEB-04 1S9J	X-RAY STRUCTURE OF THE HUMAN MITOGEN-ACTIVATED PROTEIN 2 KINASE KINASE 1 (MEK1) IN A COMPLEX WITH LIGAND AND MGATP	-18.1744	-12.1321
13GS_11	COMPLEX (TRANSFERASE/SULFASALAZINE) 20-NOV-97 13GS	GLUTATHIONE S-TRANSFERASE COMPLEXED WITH SULFASALAZINE	-18.1595	-17.9383
1UA5_7809	TRANSFERASE 28-FEB-03 1UA5	NON-FUSION GST FROM S. JAPONICUM IN COMPLEX WITH GLUTATHIONE	-18.1423	-11.316
2IPJ_13467	OXIDOREDUCTASE 12-OCT-06 2IPJ	CRYSTAL STRUCTURE OF H3ALPHA-HYDROXYSTEROID DEHYDROGENASE 2 TYPE 3 MUTANT Y24A IN COMPLEX WITH NADP+ AND EPI- 3 TESTOSTERONE	-18.1075	-7.95418
1DXR_1294	PHOTOSYNTHETIC REACTION CENTER 15-JAN-00 1DXR	PHOTOSYNTHETIC REACTION CENTER FROM RHODOPSEUDOMONAS 2 VIRIDIS-HIS L168 PHE MUTANT (TERBUTRYN COMPLEX)	-18.1043	-13.7089
2ACS_10069	OXIDOREDUCTASE 15-APR-94 2ACS	AN ANION BINDING SITE IN HUMAN ALDOSE REDUCTASE: 2 MECHANISTIC IMPLICATIONS FOR THE BINDING OF CITRATE, 3 CACODYLATE, AND GLUCOSE-6-PHOSPHATE	-18.0475	-16.6454
1WQV_8683	HYDROLASE 02-OCT-04 1WQV	HUMAN FACTOR VIIA-TISSUE FACTOR COMPLEXED WITH 2 PROPYLSULFONAMIDE-D-THR-MET-P-AMINOBENZAMIDINE	-18.0447	-15.0223
2ILT_13420	OXIDOREDUCTASE 03-OCT-06 2ILT	HUMAN 11-BETA-HYDROXYSTEROID DEHYDROGENASE (HSD1) WITH NADP 2 AND ADAMANTANE SULFONE INHIBITOR	-18.027	-12.4253
1H8E_2705	ATP PHOSPHORYLASE 01-FEB-01 1H8E	(ADP.ALF4)2(ADP.SO4) BOVINE F1-ATPASE (ALL THREE CATALYTIC 2 SITES OCCUPIED)	-18.025	-16.2388
2BII_10591	OXIDOREDUCTASE 14-SEP-04 2BII	CRYSTAL STRUCTURE OF NITRATE-REDUCING FRAGMENT OF 2 ASSIMILATORY NITRATE REDUCTASE FROM PICHIA ANGUSTA	-18.0185	2.80153
2I17_13218	OXIDOREDUCTASE 13-AUG-06 2I17	HUMAN ALDOSE REDUCTASE IN COMPLEX WITH NADP+ AND THE 2 INHIBITOR IDD594 AT TEMPERATURE OF 60K	-17.9957	-16.0881
1U59_7770	TRANSFERASE 27-JUL-04 1U59	CRYSTAL STRUCTURE OF THE ZAP-70 KINASE DOMAIN IN COMPLEX 2 WITH STAUROSPORINE	-17.9071	-16.8371
2CF8_11084	COMPLEX HYDROLASE/INHIBITOR 17-FEB-06 2CF8	THROMBIN-METHOXY	-17.8896	-18.7809
2FZD_12366	OXIDOREDUCTASE 09-FEB-06 2FZD	HUMAN ALDOSE REDUCTASE COMPLEXED WITH TOLRESTAT AT 1.08 A 2 RESOLUTION.	-17.8451	-21.755
1YRS_9421	CELL CYCLE 04-FEB-05 1YRS	CRYSTAL STRUCTURE OF KSP IN COMPLEX WITH INHIBITOR 1	-17.8394	-25.8547
1ZHX_9706	LIPID BINDING PROTEIN 26-APR-05 1ZHX	STRUCTURE OF YEAST OXYSTEROL BINDING PROTEIN OSH4 IN 2 COMPLEX WITH 25-HYDROXYCHOLESTEROL	-17.8208	-19.0428
1EXW_1689	HYDROLASE 04-MAY-00 1EXW	CRYSTAL STRUCTURE OF PALMITOYL PROTEIN THIOESTERASE 1 2 COMPLEXED WITH HEXADECYLSULFONYL FLUORIDE	-17.8194	-14.8504
1U19_7720	SIGNALING PROTEIN 15-JUL-04 1U19	CRYSTAL STRUCTURE OF BOVINE RHODOPSIN AT 2.2 ANGSTROMS 2 RESOLUTION	-17.7681	-17.2038
1RQP_6837	TRANSFERASE 06-DEC-03 1RQP	CRYSTAL STRUCTURE AND MECHANISM OF A BACTERIAL FLUORINATING 2 ENZYME	-17.764	41.7539
2IZU_13604	TRANSFERASE 26-JUL-06 2IZU	STRUCTURE OF CASEIN KINASE GAMMA 3 IN COMPLEX WITH INHIBITOR	-17.7211	-20.2381
2I5N_13271	PHOTOSYNTHESIS 25-AUG-06 2I5N	1.96 A X-RAY STRUCTURE OF PHOTOSYNTHETIC REACTION CENTER 2 FROM RHODOPSEUDOMONAS VIRIDIS:CRYSTALS GROWN BY 3 MICROFLUIDIC TECHNIQUE	-17.6676	-14.6942
1NNU_5135	OXIDOREDUCTASE 14-JAN-03 1NNU	CRYSTAL STRUCTURE ANALYSIS OF PLASMODIUM FALCIPARUM ENOYL- 2 ACYL-CARRIER-PROTEIN REDUCTASE WITH TRICLOSAN ANALOG	-17.6176	-8.97521
2CHL_11118	TRANSFERASE 15-MAR-06 2CHL	STRUCTURE OF CASEIN KINASE 1 GAMMA 3	-17.6116	-13.604
1MFP_4597	OXIDOREDUCTASE 13-AUG-02 1MFP	E. COLI ENOYL REDUCTASE IN COMPLEX WITH NAD AND SB611113	-17.5823	-25.0062
3B6M_15870	OXIDOREDUCTASE 29-OCT-07 3B6M	WRBA FROM ESCHERICHIA COLI, SECOND CRYSTAL FORM	-17.5528	-6.77485
1Z2P_9523	TRANSFERASE 08-MAR-05 1Z2P	INOSITOL 1,3,4-TRISPHOSPHATE 5/6-KINASE IN COMPLEX WITH 2 MG2+/AMP-PCP/INS(1,3,4)P3	-17.5304	-5.40277
2B03_10362	HYDROLASE 12-SEP-05 2B03	CRYSTAL STRUCTURE OF PORCINE PANCREATIC PHOSPHOLIPASE A2 IN 2 COMPLEX WITH TAUROCHENODEOXYCHOLATE	-17.5227	-16.2766
1QCA_6286	TRANSFERASE (ACYLTRANSFERASE) 03-AUG-95 1QCA	QUADRUPLE MUTANT Q92C, N146F, Y168F, I172V TYPE III CAT 2 COMPLEXED WITH FUSIDIC ACID. CRYSTALS GROWN AT PH 6.3. X- 3 RAY DATA COLLECTED AT ROOM TEMPERATURE	-17.5065	-12.3215
1NUT_5211	TRANSFERASE 01-FEB-03 1NUT	CRYSTAL STRUCTURE OF HUMAN CYTOSOLIC NMN/NAMN 2 ADENYLYLTRANSFERASE COMPLEXED WITH ATP ANALOG	-17.5025	-5.17639
1L8S_4131	HYDROLASE 21-MAR-02 1L8S	CARBOXYLIC ESTER HYDROLASE COMPLEX (DIMERIC PLA2 + LPC- 2 ETHER + ACETATE + PHOSPHATE IONS)	-17.4936	-10.1978
2GLR_12601	TRANSFERASE(GLUTATHIONE) 04-MAY-94 2GLR	MOLECULAR STRUCTURE AT 1.8 ANGSTROMS OF MOUSE LIVER CLASS 2 PI GLUTATHIONE S-TRANSFERASE COMPLEXED WITH S-(P- 3 NITROBENZYL)GLUTATHIONE AND OTHER INHIBITORS	-17.4897	-17.4013
2B7A_10427	TRANSFERASE 04-OCT-05 2B7A	THE STRUCTURAL BASIS OF JANUS KINASE 2 INHIBITION BY A 2 POTENT AND SPECIFIC PAN-JANUS KINASE INHIBITOR	-17.4613	-19.7176
1XXS_9133	HYDROLASE 08-NOV-04 1XXS	STRUCTURAL INSIGHTS FOR FATTY ACID BINDING IN A LYS49 2 PHOSPHOLIPASE A2: CRYSTAL STRUCTURE OF MYOTOXIN II FROM 3 BOTHROPS MOOJENI COMPLEXED WITH STEARIC ACID	-17.4604	-23.5141
1FDS_1862	DEHYDROGENASE 28-JUN-96 1FDS	HUMAN 17-BETA-HYDROXYSTEROID-DEHYDROGENASE TYPE 1 COMPLEXED 2 WITH 17-BETA-ESTRADIOL	-17.4328	-18.7049
1W96_8554	LIGASE 05-OCT-04 1W96	CRYSTAL STRUCTURE OF BIOTIN CARBOXYLASE DOMAIN OF ACETYL- 2 COENZYME A CARBOXYLASE FROM SACCHAROMYCES CEREVISIAE IN 3 COMPLEX WITH SORAPHEN A	-17.4234	-18.9764
1X8L_8832	TRANSFERASE 18-AUG-04 1X8L	CRYSTAL STRUCTURE OF RETINOL DEHYDRATASE IN COMPLEX WITH 2 ALL-TRANS-4-OXORETINOL AND INACTIVE COFACTOR PAP	-17.3976	-22.6778
2C8X_10999	HYDROLASE 08-DEC-05 2C8X	THROMBIN INHIBITORS	-17.3948	-8.06091
1AIJ_201	PHOTOSYNTHETIC REACTION CENTER 18-APR-97 1AIJ	PHOTOSYNTHETIC REACTION CENTER FROM RHODOBACTER SPHAEROIDES 2 IN THE CHARGE-NEUTRAL DQAQB STATE	-17.3348	-17.6997
2C6D_10964	TRANSFERASE 08-NOV-05 2C6D	AURORA A KINASE ACTIVATED MUTANT (T287D) IN COMPLEX WITH 2 ADPNP	-17.3199	-11.9694
1M7Q_4506	TRANSFERASE 22-JUL-02 1M7Q	CRYSTAL STRUCTURE OF P38 MAP KINASE IN COMPLEX WITH A 2 DIHYDROQUINAZOLINONE INHIBITOR	-17.2472	-15.7066
2HFK_12970	HYDROLASE 24-JUN-06 2HFK	PIKROMYCIN THIOESTERASE IN COMPLEX WITH PRODUCT 10- 2 DEOXYMETHYNOLIDE	-17.1973	-21.2847
2R3A_15198	TRANSFERASE 29-AUG-07 2R3A	METHYLTRANSFERASE DOMAIN OF HUMAN SUPPRESSOR OF VARIEGATION 2 3-9 HOMOLOG 2	-17.1843	-6.82095
2C93_11008	HYDROLASE 09-DEC-05 2C93	THROMBIN INHIBITORS	-17.1566	-10.526
1N5V_4894	OXIDOREDUCTASE 07-NOV-02 1N5V	CRYSTAL STRUCTURE OF A MONOOXYGENASE FROM THE GENE ACTVA- 2 ORF6 OF STREPTOMYCES COELICOLOR IN COMPLEX WITH THE LIGAND 3 NANAOMYCIN D	-17.1482	-14.6594
1US0_7966	OXIDOREDUCTASE 16-NOV-03 1US0	HUMAN ALDOSE REDUCTASE IN COMPLEX WITH NADP+ AND THE 2 INHIBITOR IDD594 AT 0.66 ANGSTROM	-17.1301	-14.8529
1V7R_8181	HYDROLASE 22-DEC-03 1V7R	STRUCTURE OF NUCLEOTIDE TRIPHOSPHATE PYROPHOSPHATASE FROM 2 PYROCOCCUS HORIKOSHII OT3	-17.1283	-2.26295
1U70_7780	OXIDOREDUCTASE 02-AUG-04 1U70	UNDERSTANDING THE ROLE OF LEU22 VARIANTS IN METHOTREXATE 2 RESISTANCE: COMPARISON OF WILD-TYPE AND LEU22ARG VARIANT 3 MOUSE AND HUMAN DIHYDROFOLATE REDUCTASE	-17.1233	-17.7226
1DRF_1245	OXIDOREDUCTASE (CH-NH(D)-NAD OR NADP(A))09-AUG-90 1DRF	CRYSTAL STRUCTURE OF HUMAN DIHYDROFOLATE REDUCTASE 2 COMPLEXED WITH FOLATE	-17.1067	-14.0695
1M98_4517	UNKNOWN FUNCTION 28-JUL-02 1M98	CRYSTAL STRUCTURE OF ORANGE CAROTENOID PROTEIN	-17.0968	-7.98829
1NK7_5076	TRANSFERASE/DNA 02-JAN-03 1NK7	GUANINE-ADENINE MISMATCH AT THE POLYMERASE ACTIVE SITE	-17.0642	-8.46688
2E9L_11725	HYDROLASE 25-JAN-07 2E9L	CRYSTAL STRUCTURE OF HUMAN CYTOSOLIC NEUTRAL BETA- 2 GLYCOSYLCERAMIDASE (KLOTHO-RELATED PROTE:KLRP) COMPLEX 3 WITH GLUCOSE AND FATTY ACIDS	-17.0521	-24.8513
2IC8_13332	MEMBRANE PROTEIN 12-SEP-06 2IC8	CRYSTAL STRUCTURE OF GLPG	-17.0327	-15.2756
2GHL_12566	TRANSFERASE 27-MAR-06 2GHL	MUTANT MUS MUSCULUS P38 KINASE DOMAIN IN COMPLEX WITH 2 INHIBITOR PG-874743	-17.0309	-11.9367
2DXF_11583	TRANSFERASE 25-AUG-06 2DXF	CRYSTAL STRUCTURE OF NUCLEOSIDE DIPHOSPHATE KINASE IN 2 COMPLEX WITH GTP ANALOG	-17.0283	-2.322
2DTI_11522	LIGASE 12-JUL-06 2DTI	CRYSTAL STRUCTURE OF BIOTIN PROTEIN LIGASE FROM PYROCOCCUS 2 HORIKOSHII OT3 IN COMPLEX WITH BIOTINYL-5'-AMP, 3 PYROPHOSPHATE AND MN(2+)	-17.0026	-13.3535
1U7G_7784	TRANSPORT PROTEIN 03-AUG-04 1U7G	CRYSTAL STRUCTURE OF AMMONIA CHANNEL AMTB FROM E. COLI	-16.9769	-0.768404
3DHE_15984	OXIDOREDUCTASE 25-MAR-98 3DHE	ESTROGENIC 17-BETA HYDROXYSTEROID DEHYDROGENASE COMPLEXED 2 DEHYDROEPIANDROSTERONE	-16.9255	-19.5422
1V54_8156	OXIDOREDUCTASE 21-NOV-03 1V54	BOVINE HEART CYTOCHROME C OXIDASE AT THE FULLY OXIDIZED 2 STATE	-16.9232	-22.1347
2IU8_13504	TRANSFERASE 30-MAY-06 2IU8	CHLAMYDIA TRACHOMATIS LPXD WITH 25MM UDPGLCNAC (COMPLEX I)	-16.9053	-21.3414
1LL5_4245	HYDROLASE 26-APR-02 1LL5	X-RAY CRYSTAL STRUCTURE OF AMPC WT BETA-LACTAMASE IN 2 COMPLEX WITH COVALENTLY BOUND IMIPENEM	-16.8888	-7.50461
1XIU_8942	TRANSCRIPTION/TRANSFERASE 22-SEP-04 1XIU	CRYSTAL STRUCTURE OF THE AGONIST-BOUND LIGAND-BINDING 2 DOMAIN OF BIOMPHALARIA GLABRATA RXR	-16.8646	-8.26033
2QHD_15015	HYDROLASE 02-JUL-07 2QHD	CRYSTAL STRUCTURE OF ECARPHOLIN S (SER49-PLA2) COMPLEXED 2 WITH FATTY ACID	-16.8573	-18.3321
2E9M_11728	HYDROLASE 25-JAN-07 2E9M	CRYSTAL STRUCTURE OF HUMAN CYTOSOLIC NEUTRAL BETA- 2 GLYCOSYLCERAMIDASE (KLOTHO-RELATED PROTE:KLRP) COMPLEX 3 WITH GALACTOSE AND FATTY ACIDS	-16.8513	-24.6149
2HVE_13145	SIGNALING PROTEIN,TRANSFERASE 28-JUL-06 2HVE	S120G MUTANT OF HUMAN NUCLEOSIDE DIPHOSPHATE KINASE A 2 COMPLEXED WITH ADP	-16.8432	-18.5293
1PP9_6045	OXIDOREDUCTASE 16-JUN-03 1PP9	BOVINE CYTOCHROME BC1 COMPLEX WITH STIGMATELLIN BOUND	-16.8294	-20.168
1TW4_7664	LIPID BINDING PROTEIN 30-JUN-04 1TW4	CRYSTAL STRUCTURE OF CHICKEN LIVER BASIC FATTY ACID BINDING 2 PROTEIN (BILE ACID BINDING PROTEIN) COMPLEXED WITH CHOLIC 3 ACID	-16.829	-10.4407
1JQE_3511	TRANSFERASE 06-AUG-01 1JQE	CRYSTAL STRUCTURE ANALYSIS OF HUMAN HISTAMINE 2 METHYLTRANSFERASE (ILE105 POLYMORPHIC VARIANT) COMPLEXED 3 WITH ADOHCY AND ANTIMALARIAL DRUG QUINACRINE	-16.8225	-22.3599
1HXC_2910	LYASE 12-JAN-01 1HXC	CRYSTAL STRUCTURE OF TEAS C440W	-16.8182	6.31436
2J8C_13713	ELECTRON TRANSPORT 24-OCT-06 2J8C	X-RAY HIGH RESOLUTION STRUCTURE OF THE PHOTOSYNTHETIC 2 REACTION CENTER FROM RB. SPHAEROIDES AT PH 8 IN THE 3 NEUTRAL STATE	-16.8173	-23.5377
1XWK_9124	TRANSFERASE 01-NOV-04 1XWK	2.3 ANGSTROM RESOLUTION CRYSTAL STRUCTURE OF HUMAN 2 GLUTATHIONE S-TRANSFERASE M1A-1A COMPLEXED WITH 3 GLUTATHIONYL-S-DINITROBENZENE	-16.7887	-7.69167
2BKT_10620	HYDROLASE 18-FEB-05 2BKT	CRYSTAL STRUCTURE OF RENIN-PF00257567 COMPLEX	-16.7756	-20.4202
1KT7_3938	TRANSPORT PROTEIN 15-JAN-02 1KT7	CRYSTAL STRUCTURE OF BOVINE HOLO-RBP AT PH 7.0	-16.7717	-4.10369
2D81_11395	HYDROLASE 30-NOV-05 2D81	PHB DEPOLYMERASE (S39A) COMPLEXED WITH R3HB TRIMER	-16.7501	-24.9727
1CT5_879	STRUCTURAL GENOMICS 18-AUG-99 1CT5	CRYSTAL STRUCTURE OF YEAST HYPOTHETICAL PROTEIN YBL036C- 2 SELENOMET CRYSTAL	-16.7498	-9.07717
2I4P_13257	TRANSCRIPTION 22-AUG-06 2I4P	CRYSTAL STRUCTURE OF THE COMPLEX BETWEEN PPARGAMMA AND THE 2 PARTIAL AGONIST LT127 (UREIDOFIBRATE DERIVATIVE). 3 STRUCTURE OBTAINED FROM CRYSTALS OF THE APO-FORM SOAKED 4 FOR 30 DAYS.	-16.7185	-22.3815
2I4J_13255	TRANSCRIPTION 22-AUG-06 2I4J	CRYSTAL STRUCTURE OF THE COMPLEX BETWEEN PPARGAMMA AND THE 2 AGONIST LT160 (UREIDOFIBRATE DERIVATIVE)	-16.6818	-24.883
2H7Y_12857	HYDROLASE 06-JUN-06 2H7Y	PIKROMYCIN THIOESTERASE WITH COVALENT AFFINITY LABEL	-16.6802	-9.60776
2PZL_14814	SUGAR BINDING PROTEIN 18-MAY-07 2PZL	CRYSTAL STRUCTURE OF THE BORDETELLA BRONCHISEPTICA ENZYME 2 WBMG IN COMPLEX WITH NAD AND UDP	-16.6711	-16.2309
1MU8_4744	HYDROLASE/BLOOD CLOTTING 23-SEP-02 1MU8	THROMBIN-HIRUGEN_L-378,650	-16.6585	-12.6959
1ELQ_1593	LYASE 14-MAR-00 1ELQ	CRYSTAL STRUCTURE OF THE CYSTINE C-S LYASE C-DES	-16.628	-22.342
1YIV_9334	LIPID TRANSPORT 13-JAN-05 1YIV	STRUCTURE OF MYELIN P2 PROTEIN FROM EQUINE SPINAL CORD	-16.6146	0.640099
1AE8_150	COMPLEX (SERINE PROTEASE/INHIBITOR) 06-MAR-97 1AE8	HUMAN ALPHA-THROMBIN INHIBITION BY EOC-D-PHE-PRO-AZALYS-ONP	-16.6031	-17.9673
1JLV_3479	TRANSFERASE 16-JUL-01 1JLV	ANOPHELES DIRUS SPECIES B GLUTATHIONE S-TRANSFERASES 1-3	-16.5508	-11.8916
1ESQ_1643	TRANSFERASE 10-APR-00 1ESQ	CRYSTAL STRUCTURE OF THIAZOLE KINASE MUTANT (C198S) WITH 2 ATP AND THIAZOLE PHOSPHATE.	-16.5321	-20.4529
1GNW_2376	TRANSFERASE 15-SEP-96 1GNW	STRUCTURE OF GLUTATHIONE S-TRANSFERASE	-16.5317	-12.3165
2AGV_10128	HYDROLASE 27-JUL-05 2AGV	CRYSTAL STRUCTURE OF THE SR CA2+-ATPASE WITH BHQ AND TG	-16.493	-15.7944
1LKE_4243	LIGAND BINDING PROTEIN 25-APR-02 1LKE	ENGINEERED LIPOCALIN DIGA16 IN COMPLEX WITH DIGOXIGENIN	-16.4738	-4.35644
1D0X_978	CONTRACTILE PROTEIN 15-SEP-99 1D0X	DICTYOSTELIUM MYOSIN S1DC (MOTOR DOMAIN FRAGMENT) COMPLEXED 2 WITH M-NITROPHENYL AMINOETHYLDIPHOSPHATE BERYLLIUM 3 TRIFLUORIDE.	-16.4736	-6.51904
1H69_2670	FLAVOPROTEIN 08-JUN-01 1H69	CRYSTAL STRUCTURE OF HUMAN NAD[P]H-QUINONE OXIDOREDUCTASE 2 CO WITH 2,3,5,6,TETRAMETHYL-P-BENZOQUINONE (DUROQUINONE) 3 AT 2.5 ANGSTROM RESOLUTION	-16.465	-11.6187
2C7V_10989	OXIDOREDUCTASE 24-NOV-05 2C7V	STRUCTURE OF TRYPANOSOMA BRUCEI PTERIDINE REDUCTASE (PTR1) 2 IN TERNARY COMPLEX WITH COFACTOR AND THE ANTIFOLATE 3 METHOTREXATE	-16.4425	-23.9309
1RS9_6861	OXIDOREDUCTASE 09-DEC-03 1RS9	BOVINE ENDOTHELIAL NOS HEME DOMAIN WITH D-PHENYLALANINE-D- 2 NITROARGININE AMIDE BOUND	-16.4303	33.2077
1CZN_959	ELECTRON TRANSPORT 03-SEP-99 1CZN	REFINED STRUCTURES OF OXIDIZED FLAVODOXIN FROM ANACYSTIS 2 NIDULANS	-16.424	-15.2519
1D3D_1013	BLOOD CLOTTING 29-SEP-99 1D3D	CRYSTAL STRUCTURE OF HUMAN ALPHA THROMBIN IN COMPLEX WITH 2 BENZOTHIOPHENE INHIBITOR 4	-16.418	-11.4671
1P39_5821	METHYLTRANSFERASE 16-DEC-96 1P39	DC26 MUTANT OF VACCINIA VIRUS PROTEIN VP39 IN COMPLEX WITH 2 S-ADENOSYLHOMOCYSTEINE AND M7G(5')PPPG	-16.4095	-14.2089
1PN9_6031	TRANSFERASE 12-JUN-03 1PN9	CRYSTAL STRUCTURE OF AN INSECT DELTA-CLASS GLUTATHIONE S- 2 TRANSFERASE FROM A DDT-RESISTANT STRAIN OF THE MALARIA 3 VECTOR ANOPHELES GAMBIAE	-16.4014	-9.14043
9GSS_16293	TRANSFERASE 14-AUG-97 9GSS	HUMAN GLUTATHIONE S-TRANSFERASE P1-1, COMPLEX WITH S-HEXYL 2 GLUTATHIONE	-16.3756	-15.5488
1S3V_6987	OXIDOREDUCTASE 14-JAN-04 1S3V	STRUCTURE DETERMINATION OF TETRAHYDROQUINAZOLINE 2 ANTIFOLATES IN COMPLEX WITH HUMAN AND PNEUMOCYSTIS CARINII 3 DIHYDROFOLATE REDUCTASE: CORRELATIONS OF ENZYME 4 SELECTIVITY AND STEREOCHEMISTRY	-16.3647	-13.5545
2CGP_11106	TRANSCRIPTION/DNA 31-JAN-97 2CGP REVDAT 2 17-APR-00 2CGP 1 DBREF HEADER REMARK COMPND	CATABOLITE GENE ACTIVATOR PROTEIN/DNA COMPLEX, ADENOSINE-3', 2 5'-CYCLIC-MONOPHOSPHATE	-16.3618	-9.95763
1V3C_8138	HYDROLASE 30-OCT-03 1V3C	STRUCTURE OF THE HEMAGGLUTININ-NEURAMINIDASE FROM HUMAN 2 PARAINFLUENZA VIRUS TYPE III: COMPLEX WITH NEU5AC	-16.3618	-13.3479
1ED5_1523	OXIDOREDUCTASE 26-JAN-00 1ED5	BOVINE ENDOTHELIAL NITRIC OXIDE SYNTHASE HEME DOMAIN 2 COMPLEXED WITH NNA(H4B FREE)	-16.3511	-21.8863
1NB9_4953	TRANSFERASE 02-DEC-02 1NB9	CRYSTAL STRUCTURE OF RIBOFLAVIN KINASE	-16.3132	23.7419
2OGI_14218	STRUCTURAL GENOMICS, UNKNOWN FUNCTION 05-JAN-07 2OGI	CRYSTAL STRUCTURE OF A PUTATIVE METAL DEPENDENT 2 PHOSPHOHYDROLASE (NP_688652.1) FROM STREPTOCOCCUS 3 AGALACTIAE 2603 AT 1.85 A RESOLUTION	-16.2865	25.9312
1RD4_6672	IMMUNE SYSTEM 05-NOV-03 1RD4	AN ALLOSTERIC INHIBITOR OF LFA-1 BOUND TO ITS I-DOMAIN	-16.2826	-8.31546
2QD9_14978	TRANSFERASE 20-JUN-07 2QD9	P38 ALPHA MAP KINASE INHIBITOR BASED ON HETEROBICYCLIC 2 SCAFFOLDS	-16.2698	-15.2141
1L0L_4035	OXIDOREDUCTASE 11-FEB-02 1L0L	STRUCTURE OF BOVINE MITOCHONDRIAL CYTOCHROME BC1 COMPLEX 2 WITH A BOUND FUNGICIDE FAMOXADONE	-16.2615	-16.0298
1R89_6611	TRANSFERASE 23-OCT-03 1R89	CRYSTAL STRUCTURES OF AN ARCHAEAL CLASS I CCA-ADDING ENZYME 2 AND ITS NUCLEOTIDE COMPLEXES	-16.2482	-1.17073
2FPY_12239	OXIDOREDUCTASE 17-JAN-06 2FPY	DUAL BINDING MODE OF A NOVEL SERIES OF DHODH INHIBITORS	-16.226	1.61538
1KMQ_3871	SIGNALING PROTEIN 17-DEC-01 1KMQ	CRYSTAL STRUCTURE OF A CONSTITUTIVELY ACTIVATED RHOA MUTANT 2 (Q63L)	-16.2136	22.9817
4GSS_16104	TRANSFERASE 20-JAN-97 4GSS	HUMAN GLUTATHIONE S-TRANSFERASE P1-1 Y108F MUTANT	-16.2072	-17.7013
2BEL_10503	OXIDOREDUCTASE 25-NOV-04 2BEL	STRUCTURE OF HUMAN 11-BETA-HYDROXYSTEROID DEHYDROGENASE IN 2 COMPLEX WITH NADP AND CARBENOXOLONE	-16.2033	-12.3333
1OF7_5525	OXIDOREDUCTASE 08-APR-03 1OF7	THE STRUCTURE OF HUMAN MITOCHONDRIAL ALDEHYDE DEHYDROGENASE 2 IN COMPLEX WITH THE ANTIDIPSOTROPIC INHIBITOR DAIDZIN	-16.2029	-14.3745
2VDV_15661	TRANSFERASE 11-OCT-07 2VDV	STRUCTURE OF TRM8, M7G METHYLATION ENZYME	-16.1661	-17.0148
2GM1_12603	CELL CYCLE 05-APR-06 2GM1	CRYSTAL STRUCTURE OF THE MITOTIC KINESIN EG5 IN COMPLEX 2 WITH MG-ADP AND N-(3-AMINOPROPYL)-N-((3-BENZYL-5-CHLORO-4- 3 OXO-3,4-DIHYDROPYRROLO[2,1-F][1,2,4]TRIAZIN-2-YL) 4 (CYCLOPROPYL)METHYL)-4-METHYLBENZAMIDE	-16.1588	-18.0049
3GSP_16001	ENDORIBONUCLEASE 02-DEC-97 3GSP	RIBONUCLEASE T1 COMPLEXED WITH 2',3'-CGPS + 3'-GMP, 4 DAYS	-16.1575	-2.11799
2P1S_14449	METAL BINDING PROTEIN 06-MAR-07 2P1S	CRYSTAL STRUCTURE OF THE C-TERMINAL LOBE OF BOVINE 2 LACTOFERRIN COMPLEXED WITH O-ALPHA-D-GLUCOPYRANOSYL-(1 3)- 3 ALPHA-D-FRUCTOFURANOSYL- (2 1)- ALPHA-D-GLUCOPYRANOSIDE AT 4 1.93 A RESOLUTION	-16.1411	-14.7933
1I3L_2978	ISOMERASE 15-FEB-01 1I3L	MOLECULAR BASIS FOR SEVERE EPIMERASE-DEFICIENCY 2 GALACTOSEMIA: X-RAY STRUCTURE OF THE HUMAN V94M- 3 SUBSTITUTED UDP-GALACTOSE 4-EPIMERASE	-16.1288	-12.3504
2FKY_12178	CELL CYCLE 05-JAN-06 2FKY	CRYSTAL STRUCTURE OF KSP IN COMPLEX WITH INHIBITOR 13	-16.1131	-22.221
1N0U_4816	TRANSLATION 15-OCT-02 1N0U	CRYSTAL STRUCTURE OF YEAST ELONGATION FACTOR 2 IN COMPLEX 2 WITH SORDARIN	-16.0582	-13.7318
2QXF_15166	HYDROLASE 11-AUG-07 2QXF	PRODUCT BOUND STRUCTURE OF EXONUCLEASE I AT 1.5 ANGSTROM 2 RESOLUTION	-16.0545	20.8505
1KTS_3952	HYDROLASE/BLOOD CLOTTING 17-JAN-02 1KTS	THROMBIN INHIBITOR COMPLEX	-15.9683	-14.7514
1FEL_1870	TRANSPORT PROTEIN 29-AUG-94 1FEL	CRYSTALLOGRAPHIC STUDIES ON COMPLEXES BETWEEN RETINOIDS AND 2 PLASMA RETINOL-BINDING PROTEIN	-15.9599	-13.6948
2Q61_14883	LIGAND BINDING PROTEIN 04-JUN-07 2Q61	CRYSTAL STRUCTURE OF PPARGAMMA LIGAND BINDING DOMAIN BOUND 2 TO PARTIAL AGONIST SR145	-15.9405	-16.3082
1M7B_4498	SIGNALING PROTEIN 19-JUL-02 1M7B	CRYSTAL STRUCTURE OF RND3/RHOE: FUNCTIONAL IMPLICATIONS	-15.9025	17.8368
1UZU_8078	TRANSFERASE 16-MAR-04 1UZU	GLYCOGEN PHOSPHORYLASE B IN COMPLEX WITH INDIRUBIN-5'- 2 SULPHONATE	-15.9023	-22.5157
2IKH_13412	OXIDOREDUCTASE 02-OCT-06 2IKH	HUMAN ALDOSE REDUCTASE COMPLEXED WITH NITROFURYL-OXADIAZOL 2 INHIBITOR AT 1.55 A	-15.8944	-7.93663
2I5N_13272	PHOTOSYNTHESIS 25-AUG-06 2I5N	1.96 A X-RAY STRUCTURE OF PHOTOSYNTHETIC REACTION CENTER 2 FROM RHODOPSEUDOMONAS VIRIDIS:CRYSTALS GROWN BY 3 MICROFLUIDIC TECHNIQUE	-15.8859	-17.6509
1P9B_5917	LIGASE 10-MAY-03 1P9B	STRUCTURE OF FULLY LIGATED ADENYLOSUCCINATE SYNTHETASE FROM 2 PLASMODIUM FALCIPARUM	-15.8852	-2.60063
2J8D_13716	ELECTRON TRANSPORT 24-OCT-06 2J8D	X-RAY HIGH RESOLUTION STRUCTURE OF THE PHOTOSYNTHETIC 2 REACTION CENTER FROM RB. SPHAEROIDES AT PH 8 IN THE CHARGE- 3 SEPARATED STATE	-15.8519	-24.6468
2IDV_13344	TRANSLATION REGULATOR 15-SEP-06 2IDV	CRYSTAL STRUCTURE OF WHEAT C113S MUTANT EIF4E BOUND TO 7- 2 METHYL-GDP	-15.8326	-10.0686
2B00_10360	HYDROLASE 12-SEP-05 2B00	CRYSTAL STRUCTURE OF PORCINE PANCREATIC PHOSPHOLIPASE A2 IN 2 COMPLEX WITH GLYCOCHOLATE	-15.8147	-18.0926
2CEK_11073	HYDROLASE 08-FEB-06 2CEK	CONFORMATIONAL FLEXIBILITY IN THE PERIPHERAL SITE OF 2 TORPEDO CALIFORNICA ACETYLCHOLINESTERASE REVEALED BY THE 3 COMPLEX STRUCTURE WITH A BIFUNCTIONAL INHIBITOR	-15.7928	-12.8551
1KMS_3872	OXIDOREDUCTASE 17-DEC-01 1KMS	HUMAN DIHYDROFOLATE REDUCTASE COMPLEXED WITH NADPH AND 6- 2 ([5-QUINOLYLAMINO]METHYL)-2,4-DIAMINO-5-METHYLPYRIDO[2,3- 3 D]PYRIMIDINE (SRI-9439), A LIPOPHILIC ANTIFOLATE	-15.7783	-22.7216
1R8C_6613	TRANSFERASE 23-OCT-03 1R8C	CRYSTAL STRUCTURES OF AN ARCHAEAL CLASS I CCA-ADDING ENZYME 2 AND ITS NUCLEOTIDE	-15.7749	0.960206
2VES_15665	HYDROLASE 26-OCT-07 2VES	CRYSTAL STRUCTURE OF LPXC FROM PSEUDOMONAS AERUGINOSA 2 COMPLEXED WITH THE POTENT BB-78485 INHIBITOR	-15.7731	-15.67
1F99_1812	PHOTOSYNTHESIS 09-JUL-00 1F99	CRYSTAL STRUCTURE OF R-PHYCOCYANIN FROM POLYSIPHONIA AT 2.4 2 A RESOLUTION	-15.7632	-11.9621
1O2H_5301	HYDROLASE 06-MAR-03 1O2H	ELABORATE MANIFOLD OF SHORT HYDROGEN BOND ARRAYS MEDIATING 2 BINDING OF ACTIVE SITE-DIRECTED SERINE PROTEASE INHIBITORS	-15.7509	-20.6414
2BHW_10552	PHOTOSYNTHESIS 10-JAN-05 2BHW	PEA LIGHT-HARVESTING COMPLEX II AT 2.5 ANGSTROM RESOLUTION	-15.7443	-14.2487
2JAG_13752	MEMBRANE PROTEIN 28-NOV-06 2JAG REVDAT 2 20-DEC-06 2JAG 1	L1-INTERMEDIATE OF HALORHODOPSIN T203V	-15.7183	-17.1637
1YPG_9391	BLOOD CLOTTING/HYDROLASE INHIBITOR 31-JAN-05 1YPG	THROMBIN INHIBITOR COMPLEX	-15.6893	-16.9713
2UWT_15463	PHOTOSYNTHESIS 23-MAR-07 2UWT	X-RAY HIGH RESOLUTION STRUCTURE OF THE PHOTOSYNTHETIC 2 REACTION CENTER FROM RB. SPHAEROIDES AT PH 6.5 IN THE 3 CHARGE-SEPARATED STATE 2ND DATASET	-15.6862	-28.4595
1I5Q_2997	HYDROLASE 28-FEB-01 1I5Q	CRYSTAL STRUCTURE OF THE E. COLI AMPC BETA-LACTAMASE MUTANT 2 N152A COVALENTLY ACYLATED WITH THE INHIBITORY BETA-LACTAM, 3 MOXALACTAM	-15.6784	-9.99735
1S7G_7029	TRANSCRIPTION 29-JAN-04 1S7G	STRUCTURAL BASIS FOR THE MECHANISM AND REGULATION OF SIR2 2 ENZYMES	-15.6775	-19.1698
2Q3O_14861	OXIDOREDUCTASE 30-MAY-07 2Q3O	ENSEMBLE REFINEMENT OF THE PROTEIN CRYSTAL STRUCTURE OF 12- 2 OXO-PHYTODIENOATE REDUCTASE ISOFORM 3	-15.667	-8.45025
2BCG_10481	PROTEIN TRANSPORT 19-OCT-05 2BCG	STRUCTURE OF DOUBLY PRENYLATED YPT1:GDI COMPLEX	-15.6602	-21.4751
2H48_12807	HYDROLASE 23-MAY-06 2H48	CRYSTAL STRUCTURE OF HUMAN CASPASE-1 (CYS362->ALA, CYS364- 2 >ALA, CYS397->ALA) IN COMPLEX WITH 3-[2-(2- 3 BENZYLOXYCARBONYLAMINO-3-METHYL-BUTYRYLAMINO)- 4 PROPIONYLAMINO]-4-OXO-PENTANOIC ACID (Z-VAD-FMK) REVDAT 2 2 1	-15.6471	-7.98461
2GHM_12567	TRANSFERASE 27-MAR-06 2GHM	MUTATED MAP KINASE P38 (MUS MUSCULUS) IN COMPLEX WITH 2 INHBITOR PG-895449	-15.6226	-20.4941
2IW4_13529	HYDROLASE 26-JUN-06 2IW4	CRYSTAL STRUCTURE OF BASILLUS SUBTILIS FAMILY II INORGANIC 2 PYROPHOSPHATASE MUTANT, H98Q, IN COMPLEX WITH PNP	-15.6162	-13.1077
1ZGY_9690	TRANSCRIPTION 22-APR-05 1ZGY	STRUCTURAL AND BIOCHEMICAL BASIS FOR SELECTIVE REPRESSION 2 OF THE ORPHAN NUCLEAR RECEPTOR LRH-1 BY SHP	-15.5978	-21.4307
1GC5_2257	TRANSFERASE 20-JUL-00 1GC5	CRYSTAL STRUCTURE OF A NOVEL ADP-DEPENDENT GLUCOKINASE FROM 2 THERMOCOCCUS LITORALIS	-15.5932	-15.7489
1RDZ_6694	HYDROLASE 17-MAY-96 1RDZ	T-STATE STRUCTURE OF THE ARG 243 TO ALA MUTANT OF PIG 2 KIDNEY FRUCTOSE 1,6-BISPHOSPHATASE EXPRESSED IN E. COLI	-15.5893	-6.67205
1B56_390	LIPID-BINDING 12-JAN-99 1B56	HUMAN RECOMBINANT EPIDERMAL FATTY ACID BINDING PROTEIN	-15.5763	-8.37376
1T0T_7272	STRUCTURAL GENOMICS, UNKNOWN FUNCTION 12-APR-04 1T0T	CRYSTALLOGRAPHIC STRUCTURE OF A PUTATIVE CHLORITE DISMUTASE	-15.5508	-11.9545
2BXK_10786	TRANSPORT PROTEIN 26-JUL-05 2BXK	HUMAN SERUM ALBUMIN COMPLEXED WITH MYRISTATE, AZAPROPAZONE 2 AND INDOMETHACIN	-15.5418	-24.29
1ZHZ_9708	LIPID BINDING PROTEIN 26-APR-05 1ZHZ	STRUCTURE OF YEAST OXYSTEROL BINDING PROTEIN OSH4 IN 2 COMPLEX WITH ERGOSTEROL	-15.4778	-20.0487
2ANK_10232	HYDROLASE/HYDROLASE INHIBITOR 11-AUG-05 2ANK	ORALLY ACTIVE THROMBIN INHIBITORS IN COMPLEX WITH THROMBIN 2 AND AN EXOSITE DECAPEPTIDE	-15.4771	-16.0193
1RF9_6720	OXIDOREDUCTASE 07-NOV-03 1RF9	CRYSTAL STRUCTURE OF CYTOCHROME P450-CAM WITH A FLUORESCENT 2 PROBE D-4-AD (ADAMANTANE-1-CARBOXYLIC ACID-5-DIMETHYLAMINO- 3 NAPHTHALENE-1-SULFONYLAMINO-BUTYL-AMIDE)	-15.4721	-21.3828
1F52_1769	LIGASE 12-JUN-00 1F52	CRYSTAL STRUCTURE OF GLUTAMINE SYNTHETASE FROM SALMONELLA 2 TYPHIMURIUM CO-CRYSTALLIZED WITH ADP	-15.4387	-21.3643
1LON_4275	LIGASE 06-MAY-02 1LON	CRYSTAL STRUCTURE OF THE RECOMBINANT MOUSE-MUSCLE 2 ADENYLOSUCCINATE SYNTHETASE COMPLEXED WITH 6-PHOSPHORYL- 3 IMP, GDP AND HADACIDIN	-15.427	-5.73358
1C27_646	HYDROLASE 22-JUL-99 1C27	E. COLI METHIONINE AMINOPEPTIDASE:NORLEUCINE PHOSPHONATE 2 COMPLEX	-15.4191	-5.30762
1GZ4_2544	OXIDOREDUCTASE 15-MAY-02 1GZ4	MOLECULAR MECHANISM OF THE REGULATION OF HUMAN 2 MITOCHONDRIAL NAD(P)+-DEPENDENT MALIC ENZYME BY ATP AND 3 FUMARATE	-15.4105	4.33966
2UX3_15480	PHOTOSYNTHESIS 26-MAR-07 2UX3	X-RAY HIGH RESOLUTION STRUCTURE OF THE PHOTOSYNTHETIC 2 REACTION CENTER FROM RB. SPHAEROIDES AT PH 9 IN THE 3 NEUTRAL STATE	-15.4093	-17.1028
3B6H_15862	ISOMERASE 29-OCT-07 3B6H	CRYSTAL STRUCTURE OF HUMAN PROSTACYCLIN SYNTHASE IN COMPLEX 2 WITH INHIBITOR MINOXIDIL	-15.4005	-14.6368
2F8P_12032	LUMINESCENT PROTEIN 03-DEC-05 2F8P	CRYSTAL STRUCTURE OF OBELIN FOLLOWING CA2+ TRIGGERED 2 BIOLUMINESCENCE SUGGESTS NEUTRAL COELENTERAMIDE AS THE 3 PRIMARY EXCITED STATE	-15.3865	-22.1426
1FK7_1909	LIPID TRANSPORT 09-AUG-00 1FK7	STRUCTURAL BASIS OF NON-SPECIFIC LIPID BINDING IN MAIZE 2 LIPID-TRANSFER PROTEIN COMPLEXES WITH RICINOLEIC ACID 3 REVEALED BY HIGH-RESOLUTION X-RAY CRYSTALLOGRAPHY	-15.3683	-19.1805
2JAF_13749	MEMBRANE PROTEIN 28-NOV-06 2JAF	GROUND STATE OF HALORHODOPSIN T203V	-15.36	-18.488
1RDS_6687	HYDROLASE(ENDORIBONUCLEASE) 14-MAY-93 1RDS	CRYSTAL STRUCTURE OF RIBONUCLEASE MS (AS RIBONUCLEASE T1 2 HOMOLOGUE) COMPLEXED WITH A GUANYLYL-3',5'-CYTIDINE 3 ANALOGUE	-15.341	-4.90565
2RNF_15351	HYDROLASE 03-NOV-98 2RNF	X-RAY CRYSTAL STRUCTURE OF HUMAN RIBONUCLEASE 4 IN COMPLEX 2 WITH D(UP)	-15.3381	-15.2508
1OBV_5467	ELECTRON TRANSFER 31-JAN-03 1OBV	Y94F FLAVODOXIN FROM ANABAENA	-15.3351	-14.4015
1O5G_5384	BLOOD CLOTTING, HYDROLASE 09-SEP-03 1O5G	DISSECTING AND DESIGNING INHIBITOR SELECTIVITY DETERMINANTS 2 AT THE S1 SITE USING AN ARTIFICIAL ALA190 PROTEASE (ALA190 3 UPA)	-15.3214	-18.6254
1ZRF_9807	GENE REGULATION/DNA 19-MAY-05 1ZRF	4 CRYSTAL STRUCTURES OF CAP-DNA WITH ALL BASE-PAIR 2 SUBSTITUTIONS AT POSITION 6, CAP-[6C;17G]ICAP38 DNA	-15.2899	-15.0337
1RAD_6635	TRANSFERASE 14-AUG-92 1RAD	CRYSTAL STRUCTURE OF CTP-LIGATED T STATE ASPARTATE 2 TRANSCARBAMOYLASE AT 2.5 ANGSTROMS RESOLUTION: 3 IMPLICATIONS FOR ATCASE MUTANTS AND THE MECHANISM OF 4 NEGATIVE COOPERATIVITY	-15.2651	-5.79979
2D1O_11340	HYDROLASE 30-AUG-05 2D1O	STROMELYSIN-1 (MMP-3) COMPLEXED TO A HYDROXAMIC ACID 2 INHIBITOR	-15.265	-9.81662
2HPS_13081	LUMINESCENT PROTEIN 17-JUL-06 2HPS	CRYSTAL STRUCTURE OF COELENTERAZINE-BINDING PROTEIN FROM 2 RENILLA MUELLERI	-15.2633	-15.6781
2RTM_15362	BIOTIN-BINDING PROTEIN 11-SEP-97 2RTM REVDAT 2 18-NOV-98 2RTM 3 HET REMARK HETATM	STREPTAVIDIN-2-IMINOBIOTIN-SULFATE COMPLEX, PH 3.50, SPACE 2 GROUP I4122	-15.2384	-5.72961
2IXE_13552	HYDROLASE 07-JUL-06 2IXE	CRYSTAL STRUCTURE OF THE ATPASE DOMAIN OF TAP1 WITH ATP 2 (D645N MUTANT)	-15.23	-14.0279
1KTT_3953	HYDROLASE/BLOOD CLOTTING 17-JAN-02 1KTT	THROMBIN INHIBITOR COMPLEX	-15.224	-20.6638
1ADL_146	LIPID-BINDING PROTEIN 25-MAR-94 1ADL	ADIPOCYTE LIPID BINDING PROTEIN COMPLEXED WITH ARACHIDONIC 2 ACID: X-RAY CRYSTALLOGRAPHIC AND TITRATION CALORIMETRY 3 STUDIES	-15.2069	-13.8313
1H66_2668	FLAVOPROTEIN 06-JUN-01 1H66	CRYSTAL STRUCTURE OF HUMAN NAD[P]H-QUINONE OXIDOREDUCTASE 2 CO WITH 2,5-DIAZIRIDINYL-3-HYDROXYL-6-METHYL-1,4- 3 BENZOQUINONE	-15.1915	-17.7168
1X8J_8830	TRANSFERASE 18-AUG-04 1X8J	CRYSTAL STRUCTURE OF RETINOL DEHYDRATASE IN COMPLEX WITH 2 ANDROSTERONE AND INACTIVE COFACTOR PAP	-15.1677	-5.21762
1LD7_4173	TRANSFERASE 08-APR-02 1LD7	CO-CRYSTAL STRUCTURE OF HUMAN FARNESYLTRANSFERASE WITH 2 FARNESYLDIPHOSPHATE AND INHIBITOR COMPOUND 66	-15.1601	-19.4624
2AN9_10229	TRANSFERASE 11-AUG-05 2AN9	CRYSTAL STRUCTURE OF OLIGOMERIC E.COLI GUANYLATE KINASE IN 2 COMPLEX WITH GDP	-15.1392	-16.5074
2Q11_14829	HYDROLASE 23-MAY-07 2Q11	STRUCTURE OF BACE COMPLEXED TO COMPOUND 1	-15.1131	-22.5476
1C1W_640	BLOOD CLOTTING 21-JUL-99 1C1W	RECRUITING ZINC TO MEDIATE POTENT, SPECIFIC INHIBITION OF 2 SERINE PROTEASES	-15.1107	-15.1815
1PFK_5952	TRANSFERASE(PHOSPHOTRANSFERASE) 25-JAN-88 1PFK	CRYSTAL STRUCTURE OF THE COMPLEX OF PHOSPHOFRUCTOKINASE 2 FROM ESCHERICHIA COLI WITH ITS REACTION PRODUCTS	-15.1036	-10.8884
1VA5_8213	TRANSFERASE 11-FEB-04 1VA5	ANTIGEN 85C WITH OCTYLTHIOGLUCOSIDE IN ACTIVE SITE	-15.1015	-15.3
1M22_4428	HYDROLASE 21-JUN-02 1M22	X-RAY STRUCTURE OF NATIVE PEPTIDE AMIDASE FROM 2 STENOTROPHOMONAS MALTOPHILIA AT 1.4 A	-15.0992	-12.3416
2REW_15288	TRANSCRIPTION 27-SEP-07 2REW	CRYSTAL STRUCTURE OF PPARALPHA LIGAND BINDING DOMAIN WITH 2 BMS-631707	-15.0974	-22.5353
1SYN_7246	TRANSFERASE (METHYLTRANSFERASE) 19-SEP-95 1SYN	E. COLI THYMIDYLATE SYNTHASE IN COMPLEX WITH BW1843U89 AND 2 2'-DEOXYURIDINE 5'-MONOPHOSPHATE (DUMP)	-15.0804	-12.2892
6GSX_16220	GLUTATHIONE TRANSFERASE 26-JAN-96 6GSX	FIRST-SPHERE AND SECOND-SPHERE ELECTROSTATIC EFFECTS IN THE 2 ACTIVE SITE OF A CLASS MU GLUTATHIONE TRANSFERASE	-15.0761	-12.8188
1KTP_3951	PHOTOSYNTHESIS 17-JAN-02 1KTP	CRYSTAL STRUCTURE OF C-PHYCOCYANIN OF SYNECHOCOCCUS 2 VULCANUS AT 1.6 ANGSTROMS	-15.0456	-11.6028
1MQ5_4690	BLOOD CLOTTING 13-SEP-02 1MQ5	CRYSTAL STRUCTURE OF 3-CHLORO-N-[4-CHLORO-2-[[(4- 2 CHLOROPHENYL)AMINO]CARBONYL]PHENYL]-4-[(4-METHYL-1- 3 PIPERAZINYL)METHYL]-2-THIOPHENECARBOXAMIDE COMPLEXED WITH 4 HUMAN FACTOR XA	-15.044	-17.7936
1ANK_252	TRANSFERASE(PHOSPHOTRANSFERASE) 28-FEB-94 1ANK	THE CLOSED CONFORMATION OF A HIGHLY FLEXIBLE PROTEIN: THE 2 STRUCTURE OF E. CLOI ADENYLATE KINASE WITH BOUND AMP AND 3 AMPPNP	-15.038	-8.47722
2ANM_10233	BLOOD CLOTTING 11-AUG-05 2ANM	TERNARY COMPLEX OF AN ORALLY ACTIVE THROMBIN INHIBITOR WITH 2 HUMAN THROMBIN AND A C-TERMINAL HIRUDIN DERIVED EXO-SIT 3 INHIBITOR	-15.035	-23.2081
2G81_12460	HYDROLASE/HYDROLASE INHIBITOR 01-MAR-06 2G81	CRYSTAL STRUCTURE OF THE BOWMAN-BIRK INHIBITOR FROM VIGNA 2 UNGUICULATA SEEDS IN COMPLEX WITH BETA-TRYPSIN AT 1.55 3 ANGSTRONS RESOLUTION	-15.0186	-12.6521
1DRB_1244	OXIDOREDUCTASE 06-NOV-91 1DRB	CRYSTAL STRUCTURE OF UNLIGANDED ESCHERICHIA COLI 2 DIHYDROFOLATE REDUCTASE. LIGAND-INDUCED CONFORMATIONAL 3 CHANGES AND COOPERATIVITY IN BINDING	-15.0094	-21.6597
2BDY_10494	HYDROLASE 21-OCT-05 2BDY	THROMBIN IN COMPLEX WITH INHIBITOR	-14.9864	-12.5857
3GWX_16006	TRANSCRIPTION REGULATION 26-APR-99 3GWX	MOLECULAR RECOGNITION OF FATTY ACIDS BY PEROXISOME 2 PROLIFERATOR-ACTIVATED RECEPTORS	-14.9815	-24.7964
1QKN_6391	NUCLEAR RECEPTOR 27-JUL-99 1QKN	RAT OESTROGEN RECEPTOR BETA LIGAND-BINDING DOMAIN IN 2 COMPLEX WITH ANTAGONIST RALOXIFENE	-14.9427	-17.9786
1AH3_180	OXIDOREDUCTASE 12-APR-97 1AH3	ALDOSE REDUCTASE COMPLEXED WITH TOLRESTAT INHIBITOR	-14.9362	-18.375
2GL0_12592	TRANSFERASE 04-APR-06 2GL0	STRUCTURE OF PAE2307 IN COMPLEX WITH ADENOSINE	-14.9351	-17.2694
1LRI_4316	TOXIN 15-MAY-02 1LRI	BETA-CRYPTOGEIN-CHOLESTEROL COMPLEX	-14.9315	-15.7438
2NR9_13962	MEMBRANE PROTEIN 01-NOV-06 2NR9	CRYSTAL STRUCTURE OF GLPG, RHOMBOID PEPTIDASE FROM 2 HAEMOPHILUS INFLUENZAE	-14.9215	-20.2997
1OM1_5633	TRANSFERASE 24-FEB-03 1OM1	CRYSTAL STRUCTURE OF MAIZE CK2 ALPHA IN COMPLEX WITH IQA	-14.9178	-22.5022
2UWV_15472	PHOTOSYNTHESIS 23-MAR-07 2UWV	X-RAY HIGH RESOLUTION STRUCTURE OF THE PHOTOSYNTHETIC 2 REACTION CENTER FROM RB. SPHAEROIDES AT PH 6.5 IN THE 3 CHARGE-SEPARATED STATE, 3RD DATASET	-14.9157	-22.9763
2RHQ_15317	LIGASE 09-OCT-07 2RHQ	PHERS FROM STAPHYLOCOCCUS HAEMOLYTICUS- RATIONAL PROTEIN 2 ENGINEERING AND INHIBITOR STUDIES	-14.9052	-19.8799
1EZV_1721	OXIDOREDUCTASE/ELECTRON TRANSPORT 12-MAY-00 1EZV	STRUCTURE OF THE YEAST CYTOCHROME BC1 COMPLEX CO- 2 CRYSTALLIZED WITH AN ANTIBODY FV-FRAGMENT	-14.9031	-18.3264
2UX5_15485	PHOTOSYNTHESIS 26-MAR-07 2UX5	X-RAY HIGH RESOLUTION STRUCTURE OF THE PHOTOSYNTHETIC 2 REACTION CENTER FROM RB. SPHAEROIDES AT PH 9 IN THE CHARGE- 3 SEPARATED STATE	-14.8993	-19.9596
2G6B_12431	STRUCTURAL GENOMICS, UNKNOWN FUNCTION 24-FEB-06 2G6B	CRYSTAL STRUCTURE OF HUMAN RAB26 IN COMPLEX WITH A GTP 2 ANALOGUE	-14.8923	34.6677
1ZAO_9622	TRANSFERASE 06-APR-05 1ZAO	CRYSTAL STRUCTURE OF A.FULGIDUS RIO2 KINASE COMPLEXED WITH 2 ATP AND MANGANESE IONS	-14.8898	-13.9136
1CY1_938	ISOMERASE 31-AUG-99 1CY1	COMPLEX OF E.COLI DNA TOPOISOMERASE I WITH 5'PTPTPT	-14.8822	-5.76112
2ZB0_15826	TRANSFERASE 13-OCT-07 2ZB0	CRYSTAL STRUCTURE OF P38 IN COMPLEX WITH BIPHENYL AMIDE 2 INHIBITOR	-14.8206	-9.8297
2UWU_15469	PHOTOSYNTHESIS 23-MAR-07 2UWU	X-RAY HIGH RESOLUTION STRUCTURE OF THE PHOTOSYNTHETIC 2 REACTION CENTER FROM RB. SPHAEROIDES AT PH 6.5 IN THE 3 NEUTRAL STATE, 2ND DATASET	-14.8012	-18.0508
1JA1_3353	OXIDOREDUCTASE 29-MAY-01 1JA1	CYPOR-TRIPLE MUTANT	-14.7917	-15.1782
3NOS_16026	OXIDOREDUCTASE 03-FEB-99 3NOS	HUMAN ENDOTHELIAL NITRIC OXIDE SYNTHASE WITH ARGININE 2 SUBSTRATE	-14.7816	-25.1678
2OD7_14180	HYDROLASE 21-DEC-06 2OD7	CRYSTAL STRUCTURE OF YHST2 BOUND TO THE INTERMEDIATE 2 ANALOGUE ADP-HPD, AND AND ACEYLATED H4 PEPTIDE	-14.7759	-19.9605
1KVO_3966	HYDROLASE 29-JUL-96 1KVO	HUMAN PHOSPHOLIPASE A2 COMPLEXED WITH A HIGHLY POTENT 2 SUBSTRATE ANOLOGUE	-14.7666	-17.6306
1IAH_3058	TRANSFERASE 22-MAR-01 1IAH	CRYSTAL STRUCTURE OF THE ATYPICAL PROTEIN KINASE DOMAIN OF 2 A TRP CA-CHANNEL, CHAK (ADP-MG COMPLEX)	-14.7482	9.65835
2H8X_12868	OXIDOREDUCTASE 08-JUN-06 2H8X	XENOBIOTIC REDUCTASE A-OXIDIZED	-14.7197	-18.0249
1XG0_8907	PHOTOSYNTHESIS 16-SEP-04 1XG0	HIGH RESOLUTION CRYSTAL STRUCTURE OF PHYCOERYTHRIN 545 FROM 2 THE MARINE CRYPTOPHYTE RHODOMONAS CS24	-14.7086	-27.175
2DHF_11457	OXIDO-REDUCTASE 25-OCT-89 2DHF	CRYSTAL STRUCTURES OF RECOMBINANT HUMAN DIHYDROFOLATE 2 REDUCTASE COMPLEXED WITH FOLATE AND 5-DEAZOFOLATE	-14.704	-4.88355
1PD9_5939	OXIDOREDUCTASE 19-MAY-03 1PD9	ANALYSIS OF THREE CRYSTAL STRUCTURE DETERMINATIONS OF A 5- 2 METHYL-6-N-METHYLANILINO PYRIDOPYRIMIDINE ANTIFOLATE 3 COMPLEX WITH HUMAN DIHYDROFOLATE REDUCTASE	-14.694	-13.0642
2JCH_13782	DRUG-BINDING PROTEIN 23-DEC-06 2JCH	STRUCTURAL AND MECHANISTIC BASIS OF PENICILLIN BINDING 2 PROTEIN INHIBITION BY LACTIVICINS	-14.6927	-12.4682
2V95_15617	TRANSPORT PROTEIN 21-AUG-07 2V95	STRUTURE OF CORTICOSTEROID-BINDING GLOBULIN IN COMPLEX WITH 2 CORTISOL	-14.6876	-16.3571
2OAD_14149	TRANSFERASE 15-DEC-06 2OAD	STRUCTURE OF GLUTATHIONE-S-TRANSFERASE C169A MUTANT	-14.6452	-13.4464
1XR1_9070	TRANSFERASE 13-OCT-04 1XR1	CRYSTAL STRUCTURE OF HPIM-1 KINASE IN COMPLEX WITH AMP-PNP 2 AT 2.1 A RESOLUTION	-14.6399	-21.2391
1YPE_9390	BLOOD CLOTTING/HYDROLASE INHIBITOR 31-JAN-05 1YPE	THROMBIN INHIBITOR COMPLEX	-14.6225	-17.8221
1JOL_3499	OXIDOREDUCTASE 25-FEB-96 1JOL	THE CRYSTAL STRUCTURE OF THE BINARY COMPLEX BETWEEN FOLINIC 2 ACID (LEUCOVORIN) AND E. COLI DIHYDROFOLATE REDUCTASE	-14.6109	-6.65305
2BGM_10534	XIDOREDUCTASE 23-DEC-04 2BGM	X-RAY STRUCTURE OF TERNARY-SECOISOLARICIRESINOL 2 DEHYDROGENASE	-14.5696	-4.28724
2QK8_15031	OXIDOREDUCTASE 10-JUL-07 2QK8	CRYSTAL STRUCTURE OF THE ANTHRAX DRUG TARGET, BACILLUS 2 ANTHRACIS DIHYDROFOLATE REDUCTASE	-14.5536	-18.3905
1C5N_685	BLOOD CLOTTING 22-DEC-99 1C5N	STRUCTURAL BASIS FOR SELECTIVITY OF A SMALL MOLECULE, S1- 2 BINDING, SUB-MICROMOLAR INHIBITOR OF UROKINASE TYPE 3 PLASMINOGEN ACTIVATOR	-14.5335	-18.4272
2FZB_12363	OXIDOREDUCTASE 09-FEB-06 2FZB	HUMAN ALDOSE REDUCTASE COMPLEXED WITH FOUR TOLRESTAT 2 MOLECULES AT 1.5 A RESOLUTION.	-14.5174	-27.7076
1DKF_1156	HORMONE/GROWTH FACTOR RECEPTOR 07-DEC-99 1DKF	CRYSTAL STRUCTURE OF A HETERODIMERIC COMPLEX OF RAR AND RXR 2 LIGAND-BINDING DOMAINS	-14.5038	-27.2199
1PYE_6143	TRANSFERASE 08-JUL-03 1PYE	CRYSTAL STRUCTURE OF CDK2 WITH INHIBITOR	-14.4937	-21.8569
1QGQ_6332	TRANSFERASE 04-MAY-99 1QGQ	UDP-MANGANESE COMPLEX OF SPSA FROM BACILLUS SUBTILIS	-14.4867	-25.8809
2DTO_11524	LIGASE 13-JUL-06 2DTO	CRYSTAL STRUCTURE OF BIOTIN PROTEIN LIGASE FROM PYROCOCCUS 2 HORIKOSHII OT3 COMPLEXED WITH ATP AND BIOTIN	-14.4846	-9.1014
1E3V_1376	ISOMERASE 23-JUN-00 1E3V	CRYSTAL STRUCTURE OF KETOSTEROID ISOMERASE FROM PSEDOMONAS 2 PUTIDA COMPLEXED WITH DEOXYCHOLATE	-14.4786	-17.0363
5P2P_16180	HYDROLASE(CARBOXYLIC ESTER) 01-SEP-90 5P2P	X-RAY STRUCTURE OF PHOSPHOLIPASE A2 COMPLEXED WITH A 2 SUBSTRATE-DERIVED INHIBITOR	-14.4702	-14.6397
1PJS_5999	TRANSFERASE/OXIDOREDUCTASE/LYASE 03-JUN-03 1PJS	THE CO-CRYSTAL STRUCTURE OF CYSG, THE MULTIFUNCTIONAL 2 METHYLTRANSFERASE/DEHYDROGENASE/FERROCHELATASE FOR 3 SIROHEME SYNTHESIS, IN COMPLEX WITH IT NAD COFACTOR	-14.4608	-8.91999
1IEP_3101	TRANSFERASE 10-APR-01 1IEP	CRYSTAL STRUCTURE OF THE C-ABL KINASE DOMAIN IN COMPLEX 2 WITH STI-571.	-14.4512	-20.0488
1L2T_4045	TRANSPORT PROTEIN 24-FEB-02 1L2T	DIMERIC STRUCTURE OF MJ0796, A BACTERIAL ABC TRANSPORTER 2 CASSETTE	-14.4497	-8.50034
1CH8_802	LIGASE 31-MAR-99 1CH8	STRUCTURE OF ADENYLOSUCCINATE SYNTHETASE FROM E. COLI 2 COMPLEXED WITH A STRINGENT EFFECTOR, PPG2':3'P	-14.4494	-7.7196
1XMC_9009	TRANSFERASE 01-OCT-04 1XMC	C323M MUTANT STRUCTURE OF MOUSE CARNITINE 2 OCTANOYLTRANSFERASE	-14.4372	-7.46465
1BDU_452	METHYLTRANSFERASE 27-JUN-97 1BDU	E. COLI THYMIDYLATE SYNTHASE COMPLEXED WITH DURD	-14.4332	4.24606
2J2I_13638	TRANSFERASE 16-AUG-06 2J2I	CRYSTAL STRUCTURE OF THE HUMAB PIM1 IN COMPLEX WITH LY333531	-14.4274	-15.7122
2IFB_13360	FATTY ACID-BINDING PROTEIN 05-DEC-90 2IFB	CRYSTAL STRUCTURE OF RAT INTESTINAL FATTY-ACID-BINDING 2 PROTEIN. REFINEMENT AND ANALYSIS OF THE ESCHERICHIA COLI- 3 DRIVED PROTEIN WITH BOUND PALMITATE	-14.4223	-11.6642
1AUA_309	PHOSPHOLIPID-BINDING PROTEIN 20-AUG-97 1AUA	PHOSPHATIDYLINOSITOL TRANSFER PROTEIN SEC14P FROM 2 SACCHAROMYCES CEREVISIAE	-14.4183	-12.9969
1YLR_9358	OXIDOREDUCTASE 19-JAN-05 1YLR	THE STRUCTURE OF E.COLI NITROREDUCTASE WITH BOUND ACETATE, 2 CRYSTAL FORM 1	-14.4102	14.9497
2NO6_13936	TRANSFERASE 25-OCT-06 2NO6	C4S DCK VARIANT OF DCK IN COMPLEX WITH FTC+ADP	-14.3945	-20.3664
1ZYJ_9854	TRANSFERASE 10-JUN-05 1ZYJ	HUMAN P38 MAP KINASE IN COMPLEX WITH INHIBITOR 1A	-14.3934	-9.43254
1TOM_7547	COMPLEX (HYDROLASE/INHIBITOR) 06-DEC-96 1TOM	ALPHA-THROMBIN COMPLEXED WITH HIRUGEN	-14.3605	-13.0283
1ZU0_9827	SUGAR BINDING PROTEIN, SIGNALING PROTEIN28-MAY-05 1ZU0	CRYSTAL STRUCTURE OF THE LIGANDED CHITIN OLIGASACCHARIDE 2 BINDING PROTEIN	-14.3598	-23.9123
1FXF_2068	HYDROLASE 25-SEP-00 1FXF	CARBOXYLIC ESTER HYDROLASE COMPLEX (DIMERIC PLA2 + MJ33 2 INHIBITOR + PHOSPHATE IONS)	-14.3464	-20.8482
1HFR_2767	OXIDOREDUCTASE 04-NOV-97 1HFR	COMPARISON OF TERNARY CRYSTAL COMPLEXES OF HUMAN 2 DIHYDROFOLATE REDUCTASE WITH NADPH AND A CLASSICAL 3 ANTITUMOR FUROPYRIMDINE	-14.3296	-20.3799
1DV2_1267	LIGASE 19-JAN-00 1DV2	THE STRUCTURE OF BIOTIN CARBOXYLASE, MUTANT E288K, 2 COMPLEXED WITH ATP	-14.329	-5.67179
1NHG_5035	OXIDOREDUCTASE 19-DEC-02 1NHG	CRYSTAL STRUCTURE ANALYSIS OF PLASMODIUM FALCIPARUM ENOYL- 2 ACYL-CARRIER-PROTEIN REDUCTASE WITH TRICLOSAN	-14.3205	-10.3404
1KB9_3739	OXIDOREDUCTASE/ELECTRON TRANSPORT 05-NOV-01 1KB9	YEAST CYTOCHROME BC1 COMPLEX	-14.309	-11.4183
1ET0_1648	LYASE 12-APR-00 1ET0	CRYSTAL STRUCTURE OF AMINODEOXYCHORISMATE LYASE FROM 2 ESCHERICHIA COLI	-14.2989	-13.8912
2Q3R_14862	PLANT PROTEIN 30-MAY-07 2Q3R	ENSEMBLE REFINEMENT OF THE PROTEIN CRYSTAL STRUCTURE OF 2 AT1G76680 FROM ARABIDOPSIS THALIANA	-14.2963	-9.27703
1TSX_7610	TRANSFERASE (METHYLTRANSFERASE) 05-DEC-95 1TSX	THYMIDYLATE SYNTHASE R179E MUTANT	-14.2785	-16.3947
1ZHT_9704	LIPID BINDING PROTEIN 26-APR-05 1ZHT	STRUCTURE OF YEAST OXYSTEROL BINDING PROTEIN OSH4 IN 2 COMPLEX WITH 7-HYDROXYCHOLESTEROL	-14.276	-27.6624
1POE_6038	HYDROLASE 07-SEP-92 1POE	STRUCTURES OF FREE AND INHIBITED HUMAN SECRETORY 2 PHOSPHOLIPASE A2 FROM INFLAMMATORY EXUDATE	-14.2609	-12.7692
1NI1_5050	TRANSFERASE 20-DEC-02 1NI1	IMIDAZOLE AND CYANOPHENYL FARNESYL TRANSFERASE INHIBITORS	-14.2551	-10.9235
2PTM_14725	TRANSPORT PROTEIN 08-MAY-07 2PTM	STRUCTURE AND REARRANGEMENTS IN THE CARBOXY-TERMINAL REGION 2 OF SPIH CHANNELS	-14.2534	-16.682
2V8X_15613	TRANSLATION 16-AUG-07 2V8X	CRYSTALLOGRAPHIC AND MASS SPECTROMETRIC CHARACTERISATION OF 2 EIF4E WITH N7-CAP DERIVATIVES	-14.2436	-7.90296
1KDR_3768	TRANSFERASE 13-NOV-01 1KDR	CYTIDINE MONOPHOSPHATE KINASE FROM E.COLI IN COMPLEX WITH 2 ARA-CYTIDINE MONOPHOSPHATE	-14.2396	15.4399
2FSO_12274	TRANSFERASE 23-JAN-06 2FSO	MITOGEN ACTIVATED PROTEIN KINASE P38ALPHA (D176A) 2 ACTIVATING MUTANT	-14.2364	-15.2533
1XF6_8903	PHOTOSYNTHESIS 14-SEP-04 1XF6	HIGH RESOLUTION CRYSTAL STRUCTURE OF PHYCOERYTHRIN 545 FROM 2 THE MARINE CRYPTOPHYTE RHODOMONAS CS24	-14.2239	-27.9015
2AJX_10177	IMMUNE SYSTEM 02-AUG-05 2AJX	CRYSTAL STRUCTURE OF COCAINE CATALYTIC ANTIBODY 7A1 FAB' IN 2 COMPLEX WITH TRANSITION STATE ANALOG	-14.2174	-10.0072
1OSH_5693	TRANSCRIPTION 19-MAR-03 1OSH	A CHEMICAL, GENETIC, AND STRUCTURAL ANALYSIS OF THE NUCLEAR 2 BILE ACID RECEPTOR FXR	-14.2066	-8.22282
1U3D_7747	SIGNALING PROTEIN 21-JUL-04 1U3D	CRYSTAL STRUCTURE OF THE PHR DOMAIN OF CRYPTOCHROME 1 FROM 2 ARABIDOPSIS THALIANA WITH AMPPNP BOUND	-14.1776	-18.2558
1ZB6_9625	TRANSFERASE 07-APR-05 1ZB6	CO-CRYSTAL STRUCTURE OF ORF2 AN AROMATIC PRENYL TRANSFERASE 2 FROM STREPTOMYCES SP. STRAIN CL190 COMPLEXED WITH GSPP AND 3 1,6-DIHYDROXYNAPHTALENE	-14.1659	-14.3272
2J0W_13620	TRANSFERASE 07-AUG-06 2J0W	CRYSTAL STRUCTURE OF E. COLI ASPARTOKINASE III IN COMPLEX 2 WITH ASPARTATE AND ADP (R-STATE) REVDAT 2 22-AUG-06 2J0W 1 REMARK	-14.1558	-3.14468
2D60_11375	OXYGEN STORAGE/TRANSPORT 08-NOV-05 2D60	CRYSTAL STRUCTURE OF DEOXY HUMAN HEMOGLOBIN COMPLEXED WITH 2 TWO L35 MOLECULES	-14.1507	-11.7967
1NR6_5165	OXIDOREDUCTASE 23-JAN-03 1NR6	MICROSOMAL CYTOCHROME P450 2C5/3LVDH COMPLEX WITH DICLOFENAC	-14.1467	-12.8209
2PO7_14679	LYASE 25-APR-07 2PO7	CRYSTAL STRUCTURE OF HUMAN FERROCHELATASE MUTANT WITH HIS 2 341 REPLACED BY CYS	-14.1463	-15.9611
1WPG_8674	HYDROLASE 02-SEP-04 1WPG	CRYSTAL STRUCTURE OF THE SR CA2+-ATPASE WITH MGF4	-14.1453	-16.4643
2Q6C_14886	OXIDOREDUCTASE 04-JUN-07 2Q6C	DESIGN AND SYNTHESIS OF NOVEL, CONFORMATIONALLY RESTRICTED 2 HMG-COA REDUCTASE INHIBITORS	-14.1251	-15.0431
1CS4_870	LYASE/LYASE/SIGNALING PROTEIN 16-AUG-99 1CS4	COMPLEX OF GS-ALPHA WITH THE CATALYTIC DOMAINS OF MAMMALIAN 2 ADENYLYL CYCLASE: COMPLEX WITH 2'-DEOXY-ADENOSINE 3'- 3 MONOPHOSPHATE, PYROPHOSPHATE AND MG	-14.1234	-16.9769
1O5F_5383	SERINE PROTEASE, HYDROLASE 09-SEP-03 1O5F	DISSECTING AND DESIGNING INHIBITOR SELECTIVITY DETERMINANTS 2 AT THE S1 SITE USING AN ARTIFICIAL ALA190 PROTEASE (ALA190 3 UPA)	-14.1146	-7.24359
1VRN_8339	PHOTOSYNTHESIS 23-FEB-05 1VRN	PHOTOSYNTHETIC REACTION CENTER BLASTOCHLORIS VIRIDIS (ATCC)	-14.1126	-17.1139
1K4T_3679	ISOMERASE/DNA 08-OCT-01 1K4T	HUMAN DNA TOPOISOMERASE I (70 KDA) IN COMPLEX WITH THE 2 POISON TOPOTECAN AND COVALENT COMPLEX WITH A 22 BASE PAIR 3 DNA DUPLEX	-14.1081	-11.5206
1MVN_4758	LYASE 26-SEP-02 1MVN	PPC DECARBOXYLASE MUTANT C175S COMPLEXED WITH 2 PANTOTHENOYLAMINOETHENETHIOL	-14.0858	-27.4957
1CZH_955	ELECTRON TRANSPORT 03-SEP-99 1CZH	COMPARISONS OF WILD TYPE AND MUTANT FLAVODOXINS FROM 2 ANACYSTIS NIDULANS. STRUCTURAL DETERMINANTS OF THE REDOX 3 POTENTIALS.	-14.0753	-14.2765
1YWN_9459	TRANSFERASE 18-FEB-05 1YWN	VEGFR2 IN COMPLEX WITH A NOVEL 4-AMINO-FURO[2,3-D]PYRIMIDINE	-14.0474	-24.8215
2VA6_15629	HYDROLASE 30-AUG-07 2VA6	X-RAY CRYSTAL STRUCTURE OF BETA SECRETASE COMPLEXED WITH 2 COMPOUND 24	-14.0455	-9.1995
1GLQ_2359	TRANSFERASE(GLUTATHIONE) 07-MAR-94 1GLQ	1.8 ANGSTROMS MOLECULAR STRUCTURE OF MOUSE LIVER CLASS PI 2 GLUTATHIONE S-TRANSFERASE COMPLEXED WITH S-(P-NITROBENZYL) 3 GLUTATHIONE AND OTHER INHIBITORS	-14.0316	-10.7531
2PO5_14678	LYASE 25-APR-07 2PO5	CRYSTAL STRUCTURE OF HUMAN FERROCHELATASE MUTANT WITH HIS 2 263 REPLACED BY CYS	-14.0259	-17.3161
1PJ4_5987	OXIDOREDUCTASE 31-MAY-03 1PJ4	CRYSTAL STRUCTURE OF HUMAN MITOCHONDRIAL NAD(P)+-DEPENDENT 2 MALIC ENZYME IN A PENTARY COMPLEX WITH NATURAL SUBSTRATE 3 MALATE, ATP, MN++, AND ALLOSTERIC ACTIVATOR FUMARATE.	-14.0199	-4.29571
2DWE_11570	MEMBRANE PROTEIN 10-AUG-06 2DWE	CRYSTAL STRUCTURE OF KCSA-FAB-TBA COMPLEX IN RB+	-14.0185	-7.94772
2GMH_12609	OXIDOREDUCTASE 06-APR-06 2GMH	STRUCTURE OF PORCINE ELECTRON TRANSFER FLAVOPROTEIN- 2 UBIQUINONE OXIDOREDUCTASE IN COMPLEXED WITH UBIQUINONE	-14.017	-22.5452
2GZ7_12759	HYDROLASE 11-MAY-06 2GZ7	STRUCTURE-BASED DRUG DESIGN AND STRUCTURAL BIOLOGY STUDY OF 2 NOVEL NONPEPTIDE INHIBITORS OF SARS-COV MAIN PROTEASE	-14.0088	-13.9068
1DRA_1243	OXIDOREDUCTASE 06-NOV-91 1DRA	CRYSTAL STRUCTURE OF UNLIGANDED ESCHERICHIA COLI 2 DIHYDROFOLATE REDUCTASE. LIGAND-INDUCED CONFORMATIONAL 3 CHANGES AND COOPERATIVITY IN BINDING	-14.0015	-13.9572
2Q2Y_14846	CELL CYCLE 29-MAY-07 2Q2Y	CRYSTAL STRUCTURE OF KSP IN COMPLEX WITH INHIBITOR 1	-13.999	-22.9622
1PS9_6085	OXIDOREDUCTASE 20-JUN-03 1PS9	THE CRYSTAL STRUCTURE AND REACTION MECHANISM OF E. COLI 2,4- 2 DIENOYL COA REDUCTASE	-13.9795	-18.5667
1PRC_6078	PHOTOSYNTHETIC REACTION CENTER 04-FEB-88 1PRC	CRYSTALLOGRAPHIC REFINEMENT AT 2.3 ANGSTROMS RESOLUTION AND 2 REFINED MODEL OF THE PHOTOSYNTHETIC REACTION CENTER FROM 3 RHODOPSEUDOMONAS VIRIDIS	-13.9416	-18.4214
2CSN_11266	PROTEIN KINASE 11-OCT-95 2CSN	BINARY COMPLEX OF CASEIN KINASE-1 WITH CKI7	-13.8679	-17.6017
1F9A_1814	TRANSFERASE 09-JUL-00 1F9A REVDAT 2 15-AUG-01 1F9A 1 HEADER KEYWDS	CRYSTAL STRUCTURE ANALYSIS OF NMN ADENYLYLTRANSFERASE FROM 2 METHANOCOCCUS JANNASCHII	-13.8635	-23.2438
2PNJ_14672	LYASE 24-APR-07 2PNJ	CRYSTAL STRUCTURE OF HUMAN FERROCHELATASE MUTANT WITH PHE 2 337 REPLACED BY ALA	-13.8597	-15.7683
1RAF_6637	TRANSFERASE 14-AUG-92 1RAF	CRYSTAL STRUCTURE OF CTP-LIGATED T STATE ASPARTATE 2 TRANSCARBAMOYLASE AT 2.5 ANGSTROMS RESOLUTION: 3 IMPLICATIONS FOR ATCASE MUTANTS AND THE MECHANISM OF 4 NEGATIVE COOPERATIVITY	-13.8459	-8.81916
1RT9_6867	TRANSFERASE 10-DEC-03 1RT9	STRUCTURE OF HUMAN PURINE NUCLEOSIDE PHOSPHORYLASE IN 2 COMPLEX WITH IMMUCILLIN-H AND SULFATE	-13.8451	-4.90914
2GZW_12766	TRANSCRIPTION 12-MAY-06 2GZW	CRYSTAL STRUCTURE OF THE E.COLI CRP-CAMP COMPLEX	-13.8311	-18.6068
1LID_4223	LIPID-BINDING PROTEIN 21-DEC-93 1LID	THE ADIPOCYTE LIPID-BINDING PROTEIN AT 1.6 ANGSTROMS 2 RESOLUTION: CRYSTAL STRUCTURES OF THE APOPROTEIN AND WITH 3 BOUND SATURATED AND UNSATURATED FATTY ACIDS	-13.8248	-13.2748
1EYK_1698	HYDROLASE 07-MAY-00 1EYK	FRUCTOSE-1,6-BISPHOSPHATASE COMPLEX WITH AMP, ZINC, 2 FRUCTOSE-6-PHOSPHATE AND PHOSPHATE (T-STATE)	-13.8231	-9.08527
5STD_16189	LYASE 10-FEB-99 5STD	SCYTALONE DEHYDRATASE PLUS INHIBITOR 2	-13.8193	-7.63743
1V7U_8182	TRANSFERASE 24-DEC-03 1V7U	CRYSTAL STRUCTURE OF UNDECAPRENYL PYROPHOSPHATE SYNTHASE 2 WITH FARNESYL PYROPHOSPHATE	-13.8181	-7.11219
2DRC_11504	OXIDOREDUCTASE 10-JUN-92 2DRC	INVESTIGATION OF THE FUNCTIONAL ROLE OF TRYPTOPHAN-22 IN 2 ESCHERICHIA COLI DIHYDROFOLATE REDUCTASE BY SITE-DIRECTED 3 MUTAGENESIS	-13.7861	-5.99258
1VM6_8314	OXIDOREDUCTASE 03-SEP-04 1VM6	CRYSTAL STRUCTURE OF DIHYDRODIPICOLINATE REDUCTASE (TM1520) 2 FROM THERMOTOGA MARITIMA AT 2.27 A RESOLUTION	-13.7855	-8.96574
1DOD_1207	OXIDOREDUCTASE 06-SEP-94 1DOD	THE MOBIL FLAVIN OF 4-OH BENZOATE HYDROXYLASE: MOTION OF A 2 PROSTHETIC GROUP REGULATES CATALYSIS	-13.7766	-13.3159
2QJY_15029	OXIDOREDUCTASE 09-JUL-07 2QJY	CRYSTAL STRUCTURE OF RHODOBACTER SPHAEROIDES DOUBLE MUTANT 2 WITH STIGMATELLIN AND UQ2	-13.7485	-20.9967
1OYT_5766	HYDROLASE 07-APR-03 1OYT	COMPLEX OF RECOMBINANT HUMAN THROMBIN WITH A DESIGNED 2 FLUORINATED INHIBITOR	-13.7445	-13.5699
1PGT_5965	TRANSFERASE 17-FEB-97 1PGT	CRYSTAL STRUCTURE OF HUMAN GLUTATHIONE S-TRANSFERASE P1- 2 1[V104] COMPLEXED WITH S-HEXYLGLUTATHIONE	-13.7433	-13.8356
1AMW_245	CHAPERONE 19-JUN-97 1AMW	ADP BINDING SITE IN THE HSP90 MOLECULAR CHAPERONE	-13.7396	-7.41691
3B45_15856	MEMBRANE PROTEIN 23-OCT-07 3B45	CRYSTAL STRUCTURE OF GLPG AT 1.9A RESOLUTION	-13.6983	-17.9881
2I2B_13236	TRANSFERASE 16-AUG-06 2I2B	CRYSTAL STRUCTURE OF LMNADK1 FROM LISTERIA MONOCYTOGENES	-13.672	-5.20024
1ZEO_9660	TRANSCRIPTION 19-APR-05 1ZEO	CRYSTAL STRUCTURE OF HUMAN PPAR-GAMMA LIGAND BINDING DOMAIN 2 COMPLEXED WITH AN ALPHA-ARYLOXYPHENYLACETIC ACID AGONIST	-13.6597	-23.7944
2FX2_12322	ELECTRON TRANSPORT 17-OCT-91 2FX2	COMPARISON OF THE CRYSTAL STRUCTURES OF A FLAVODOXIN IN ITS 2 THREE OXIDATION STATES AT CRYOGENIC TEMPERATURES	-13.6501	-17.334
1GSP_2446	ENDORIBONUCLEASE 28-NOV-97 1GSP	RIBONUCLEASE T1 COMPLEXED WITH 2',3'-CGPS, 1 DAY	-13.6473	3.56434
1A4H_67	CHAPERONE 29-JAN-98 1A4H	STRUCTURE OF THE N-TERMINAL DOMAIN OF THE YEAST HSP90 2 CHAPERONE IN COMPLEX WITH GELDANAMYCIN	-13.6408	-18.2236
2A2C_9940	TRANSFERASE 22-JUN-05 2A2C	X-RAY STRUCTURE OF HUMAN N-ACETYL GALACTOSAMINE KINASE 2 COMPLEXED WITH MG-ADP AND N-ACETYL GALACTOSAMINE 1- 3 PHOSPHATE	-13.6223	-10.3145
1U1D_7723	TRANSFERASE 15-JUL-04 1U1D	STRUCTURE OF E. COLI URIDINE PHOSPHORYLASE COMPLEXED TO 5- 2 (PHENYLTHIO)ACYCLOURIDINE (PTAU)	-13.6197	-18.0508
1FPD_1965	HYDROLASE (PHOSPHORIC MONOESTER) 15-DEC-94 1FPD	STRUCTURAL ASPECTS OF THE ALLOSTERIC INHIBITION OF FRUCTOSE- 2 1,6-BISPHOSPHATASE BY AMP: THE BINDING OF BOTH THE 3 SUBSTRATE ANALOGUE 2,5-ANHYDRO-D-GLUCITOL-1,6-BISPHOSPHATE 4 AND CATALYTIC METAL IONS MONITORED BY X-RAY CRYSTALLOGRAPHY	-13.6044	-16.1301
1DHJ_1132	OXIDOREDUCTASE 29-OCT-93 1DHJ	LONG-RANGE STRUCTURAL EFFECTS IN A SECOND-SITE REVERTANT OF 2 A MUTANT DIHYDROFOLATE REDUCTASE	-13.6006	-21.8648
2AB6_10049	TRANSFERASE 14-JUL-05 2AB6	HUMAN GLUTATHIONE S-TRANSFERASE M2-2 (E.C.2.5.1.18) 2 COMPLEXED WITH S-METHYLGLUTATHIONE	-13.5921	-8.32156
1M7Z_4511	OXIDOREDUCTASE 23-JUL-02 1M7Z	STRUCTURE OF NITRIC OXIDE SYNTHASE HEME PROTEIN FROM 2 BACILLUS SUBTILIS WITH N-HYDROXY-ARGININE AND 3 TETRAHYDROFOLATE BOUND	-13.5789	-17.4656
1KF0_3790	TRANSFERASE 19-NOV-01 1KF0	CRYSTAL STRUCTURE OF PIG MUSCLE PHOSPHOGLYCERATE KINASE 2 TERNARY COMPLEX WITH AMP-PCP AND 3PG	-13.5567	-22.4301
1QF5_6308	LIGASE 06-APR-99 1QF5	DESIGN, SYNTHESIS, AND X-RAY CRYSTAL STRUCTURE OF AN ENZYME 2 BOUND BISUBSTRATE HYBRID INHIBITOR OF ADENYLOSUCCINATE 3 SYNTHETASE	-13.5526	4.81758
2EXB_11896	HYDROLASE 08-NOV-05 2EXB	CRYSTAL STRUCTURE OF PENICILLIN BINDING PROTEIN 4 (DACB) 2 FROM ESCHERICHIA COLI, COMPLEXED WITH FLOMOX	-13.517	-4.59358
1NFY_5012	HYDROLASE 16-DEC-02 1NFY	CRYSTAL STRUCTURE OF HUMAN COAGULATION FACTOR XA COMPLEXED 2 WITH RPR200095	-13.5069	-18.3135
1M2K_4433	GENE REGULATION 24-JUN-02 1M2K	SIR2 HOMOLOGUE F159A MUTANT-ADP RIBOSE COMPLEX	-13.4875	-9.02012
2FVD_12303	TRANSFERASE 30-JAN-06 2FVD	CYCLIN DEPENDENT KINASE 2 (CDK2) WITH DIAMINOPYRIMIDINE 2 INHIBITOR	-13.4579	-12.597
2B52_10408	TRANSFERASE 27-SEP-05 2B52	HUMAN CYCLIN DEPENDENT KINASE 2 (CDK2) COMPLEXED WITH DPH- 2 042562	-13.4496	-17.4439
1D0Y_979	CONTRACTILE PROTEIN 15-SEP-99 1D0Y	DICTYOSTELIUM MYOSIN S1DC (MOTOR DOMAIN FRAGMENT) COMPLEXED 2 WITH O-NITROPHENYL AMINOETHYLDIPHOSPHATE BERYLLIUM 3 FLUORIDE.	-13.4389	0.280802
2AI1_10144	TRANSFERASE 28-JUL-05 2AI1	PURINE NUCLEOSIDE PHOSPHORYLASE FROM CALF SPLEEN	-13.4379	-8.20394
1WBV_8595	TRANSFERASE 04-NOV-04 1WBV	IDENTIFICATION OF NOVEL P38 ALPHA MAP KINASE INHIBITORS 2 USING FRAGMENT-BASED LEAD GENERATION.	-13.4272	-18.8674
1WC0_8597	LYASE 05-NOV-04 1WC0	SOLUBLE ADENYLYL CYCLASE CYAC FROM S. PLATENSIS IN COMPLEX 2 WITH ALPHA,BETA-METHYLENE-ATP	-13.4223	-8.5955
1ESV_1647	CONTRACTILE PROTEIN 11-APR-00 1ESV	COMPLEX BETWEEN LATRUNCULIN A:RABBIT MUSCLE ALPHA 2 ACTIN:HUMAN GELSOLIN DOMAIN 1	-13.4171	-12.1369
2BDM_10491	OXIDOREDUCTASE 20-OCT-05 2BDM	STRUCTURE OF CYTOCHROME P450 2B4 WITH BOUND BIFONAZOLE	-13.4117	-22.4894
2IBZ_13327	OXIDOREDUCTASE 12-SEP-06 2IBZ	YEAST CYTOCHROME BC1 COMPLEX WITH STIGMATELLIN	-13.4114	-9.63183
1LIC_4222	LIPID-BINDING PROTEIN 21-DEC-93 1LIC	X-RAY CRYSTALLOGRAPHIC STRUCTURES OF ADIPOCYTE LIPID 2 BINDING PROTEIN COMPLEXED WITH PALMITATE AND 3 HEXADECANESULFONIC ACID. PROPERTIES OF CAVITY BINDING 4 SITES.	-13.3917	-13.7402
1YUN_9445	TRANSFERASE 14-FEB-05 1YUN	CRYSTAL STRUCTURE OF NICOTINIC ACID MONONUCLEOTIDE 2 ADENYLYLTRANSFERASE FROM PSEUDOMONAS AERUGINOSA	-13.3785	-10.071
1QGW_6335	PHOTOSYNTHESIS 10-MAY-99 1QGW	CRYSTAL STRUCTURE OF PHYCOERYTHRIN 545 FROM THE MARINE 2 CRYPTOPHYTE RHODOMONAS CS24	-13.3568	-24.3138
1VF2_8248	TRANSFERASE 07-APR-04 1VF2	CGSTA1-1 IN COMPLEX WITH S-HEXYL-GLUTATHIONE	-13.3454	-9.3113
1R5A_6591	TRANSFERASE 09-OCT-03 1R5A	GLUTATHIONE S-TRANSFERASE	-13.3433	-12.9322
1P6X_5888	TRANSFERASE 30-APR-03 1P6X	CRYSTAL STRUCTURE OF EHV4-TK COMPLEXED WITH THY AND SO4	-13.3413	-9.92754
1LIF_4225	LIPID-BINDING PROTEIN 21-DEC-93 1LIF	THE ADIPOCYTE LIPID-BINDING PROTEIN AT 1.6 ANGSTROMS 2 RESOLUTION: CRYSTAL STRUCTURES OF THE APOPROTEIN AND WITH 3 BOUND SATURATED AND UNSATURATED FATTY ACIDS	-13.3267	-14.1904
2O5D_14101	VIRAL PROTEIN 05-DEC-06 2O5D	THIAZOLONE-ACYLSULFONAMIDES AS NOVEL HCV NS5B POLYMERASE 2 ALLOSTERIC INHIBITORS: CONVERGENCE OF STRUCTURE-BASED DRUG 3 DESIGN AND X-RAY CRYSTALLOGRAPHIC STUDY	-13.3238	-19.6904
3DRC_15985	OXIDOREDUCTASE 22-SEP-92 3DRC	INVESTIGATION OF THE FUNCTIONAL ROLE OF TRYPTOPHAN-22 IN 2 ESCHERICHIA COLI DIHYDROFOLATE REDUCTASE BY SITE-DIRECTED 3 MUTAGENESIS	-13.2852	-14.1072
2F4B_11972	TRANSCRIPTION ACTIVATOR 23-NOV-05 2F4B	CRYSTAL STRUCTURE OF THE LIGAND BINDING DOMAIN OF HUMAN 2 PPAR-GAMMA IN COMPLEX WITH AN AGONIST	-13.2837	-24.0375
1NFQ_5005	OXIDOREDUCTASE 15-DEC-02 1NFQ	RV2002 GENE PRODUCT FROM MYCOBACTERIUM TUBERCULOSIS	-13.2789	-19.2075
2R09_15183	SIGNALING PROTEIN 17-AUG-07 2R09	CRYSTAL STRUCTURE OF AUTOINHIBITED FORM OF GRP1 ARF GTPASE 2 EXCHANGE FACTOR	-13.2273	-7.22778
2RH1_15306	MEMBRANE PROTEIN / HYDROLASE 05-OCT-07 2RH1	HIGH RESOLUTION CRYSTAL STRUCTURE OF HUMAN B2-ADRENERGIC G 2 PROTEIN-COUPLED RECEPTOR	-13.2271	-23.3229
1AI8_197	COMPLEX (BLOOD COAGULATION/INHIBITOR) 01-MAY-97 1AI8	HUMAN ALPHA-THROMBIN TERNARY COMPLEX WITH THE EXOSITE 2 INHIBITOR HIRUGEN AND ACTIVE SITE INHIBITOR PHCH2OCO-D-DPA- 3 PRO-BOROMPG	-13.2006	-9.12581
1G4I_2159	HYDROLASE 27-OCT-00 1G4I	CRYSTAL STRUCTURE OF THE BOVINE PANCREATIC PHOSPHOLIPASE A2 2 AT 0.97A	-13.1919	-9.30676
2ATZ_10296	STRUCTURAL GENOMICS, UNKNOWN FUNCTION 26-AUG-05 2ATZ	CRYSTAL STRUCTURE OF PROTEIN HP0184 FROM HELICOBACTER PYLORI REVDAT 2 19-DEC-06 2ATZ 1 JRNL	-13.1877	-7.93843
1HFQ_2766	OXIDOREDUCTASE 04-NOV-97 1HFQ	COMPARISON OF TERNARY CRYSTAL COMPLEXES OF HUMAN 2 DIHYDROFOLATE REDUCTASE WITH NADPH AND A CLASSICAL 3 ANTITUMOR FUROPYRIMDINE	-13.1769	-13.8949
1XMD_9011	TRANSFERASE 01-OCT-04 1XMD	M335V MUTANT STRUCTURE OF MOUSE CARNITINE 2 OCTANOYLTRANSFERASE	-13.1742	-9.95867
2ACU_10070	OXIDOREDUCTASE 15-APR-94 2ACU	TYROSINE-48 IS THE PROTON DONOR AND HISTIDINE-110 DIRECTS 2 SUBSTRATE STEREOCHEMICAL SELECTIVITY IN THE REDUCTION 3 REACTION OF HUMAN ALDOSE REDUCTASE: ENZYME KINETICS AND 4 THE CRYSTAL STRUCTURE OF THE Y48H MUTANT ENZYME	-13.1737	-16.0589
1QPJ_6437	TRANSFERASE 25-MAY-99 1QPJ	CRYSTAL STRUCTURE OF THE LYMPHOCYTE-SPECIFIC KINASE LCK IN 2 COMPLEX WITH STAUROSPORINE.	-13.1695	-18.6642
1ZAR_9623	TRANSFERASE 06-APR-05 1ZAR	CRYSTAL STRUCTURE OF A.FULGIDUS RIO2 KINASE COMPLEXED WITH 2 ADP AND MANGANESE IONS	-13.1619	-13.4737
2G21_12401	HYDROLASE 15-FEB-06 2G21	KETOPIPERAZINE-BASED RENIN INHIBITORS: OPTIMIZATION OF THE 2 "C" RING	-13.1499	-4.22317
1OKE_5613	VIRAL PROTEIN 22-JUL-03 1OKE	CRYSTAL STRUCTURE OF THE DENGUE 2 VIRUS ENVELOPE PROTEIN IN 2 COMPLEX WITH N-OCTYL-BETA-D-GLUCOSIDE	-13.1287	-15.68
2G9Z_12490	TRANSFERASE 07-MAR-06 2G9Z	THIAMIN PYROPHOSPHOKINASE FROM CANDIDA ALBICANS	-13.1154	-21.7597
2NT8_13982	TRANSFERASE 07-NOV-06 2NT8	ATP BOUND AT THE ACTIVE SITE OF A PDUO TYPE ATP:CO(I) 2 RRINOID ADENOSYLTRANSFERASE FROM LACTOBACILLUS REUTERI	-13.1152	-3.42282
1ZOG_9782	TRANSFERASE 13-MAY-05 1ZOG	CRYSTAL STRUCTURE OF PROTEIN KINASE CK2 IN COMPLEX WITH TBB- 2 DERIVATIVES	-13.1116	-14.1735
2DWC_11568	TRANSFERASE 10-AUG-06 2DWC	CRYSTAL STRUCTURE OF PROBABLE PHOSPHORIBOSYLGLYCINAMIDE 2 FORMYL TRANSFERASE FROM PYROCOCCUS HORIKOSHII OT3 3 COMPLEXED WITH ADP	-13.1028	-10.774
1BVC_578	OXYGEN STORAGE 16-DEC-94 1BVC	STRUCTURE OF A BILIVERDIN APOMYOGLOBIN COMPLEX (FORM D) AT 2 118 K	-13.0983	-20.2791
2C1P_10875	IMMUNE SYSTEM 19-SEP-05 2C1P	FAB-FRAGMENT OF ENANTIOSELECTIVE ANTIBODY COMPLEXED WITH 2 FINROZOLE	-13.0943	-16.6568
1EE2_1527	OXIDOREDUCTASE 30-JAN-00 1EE2	THE STRUCTURE OF STEROID-ACTIVE ALCOHOL DEHYDROGENASE AT 2 1.54 A RESOLUTION	-13.0499	-15.5329
2AZZ_10359	HYDROLASE 12-SEP-05 2AZZ	CRYSTAL STRUCTURE OF PORCINE PANCREATIC PHOSPHOLIPASE A2 IN 2 COMPLEX WITH TAUROCHOLATE	-13.0462	-19.9487
2D06_11321	TRANSFERASE 25-JUL-05 2D06	HUMAN SULT1A1 COMPLEXED WITH PAP AND ESTRADIOL	-13.0388	-5.62352
1W6Y_8516	ISOMERASE 25-AUG-04 1W6Y	CRYSTAL STRUCTURE OF A MUTANT W92A IN KETOSTEROID ISOMERASE 2 (KSI) FROM PSEUDOMONAS PUTIDA BIOTYPE B	-13.0193	-17.8752
2C0I_10850	TRANSFERASE 30-AUG-05 2C0I	SRC FAMILY KINASE HCK WITH BOUND INHIBITOR A-420983	-13.0171	-23.0274
1P84_5905	OXIDOREDUCTASE 06-MAY-03 1P84	HDBT INHIBITED YEAST CYTOCHROME BC1 COMPLEX	-13.0168	-17.4994
1G79_2208	OXIDOREDUCTASE 09-NOV-00 1G79	X-RAY STRUCTURE OF ESCHERICHIA COLI PYRIDOXINE 5'-PHOSPHATE 2 OXIDASE COMPLEXED WITH PYRIDOXAL 5'-PHOSPHATE AT 2.0 A 3 RESOLUTION	-13.0164	-20.1069
2IGT_13372	TRANSFERASE 25-SEP-06 2IGT	CRYSTAL STRUCTURE OF THE SAM DEPENDENT METHYLTRANSFERASE 2 FROM AGROBACTERIUM TUMEFACIENS	-13.0144	-13.4512
1DHF_1130	OXIDO-REDUCTASE 25-OCT-89 1DHF	CRYSTAL STRUCTURES OF RECOMBINANT HUMAN DIHYDROFOLATE 2 REDUCTASE COMPLEXED WITH FOLATE AND 5-DEAZOFOLATE	-13.0085	-13.0276
2I0U_13211	HYDROLASE 11-AUG-06 2I0U	CRYSTAL STRUCTURES OF PHOSPHOLIPASES A2 FROM VIPERA 2 NIKOLSKII VENOM REVEALING TRITON X-100 BOUND IN 3 HYDROPHOBIC CHANNEL	-12.9963	-11.5954
1MPD_4685	PERIPLASMIC BINDING PROTEIN 25-JUL-95 1MPD	MALTODEXTRIN-BINDING PROTEIN (MALTOSE-BINDING PROTEIN) 2 MUTANT, WITH ARGININE REPLACING TRYPTOPHAN AT POSITION 230 3 (TRP-230-ARG), COMPLEXED WITH MALTOSE	-12.9932	-16.7512
1C3J_666	TRANSFERASE 28-JUL-99 1C3J	T4 PHAGE BETA-GLUCOSYLTRANSFERASE: SUBSTRATE BINDING AND 2 PROPOSED CATALYTIC MECHANISM	-12.9896	-10.0552
1AM1_237	CHAPERONE 20-JUN-97 1AM1	ATP BINDING SITE IN THE HSP90 MOLECULAR CHAPERONE	-12.9868	-9.46745
1VG0_8258	PROTEIN BINDING/PROTEIN TRANSPORT 22-APR-04 1VG0	THE CRYSTAL STRUCTURES OF THE REP-1 PROTEIN IN COMPLEX WITH 2 MONOPRENYLATED RAB7 PROTEIN	-12.9655	-16.9926
3POR_16051	INTEGRAL MEMBRANE PROTEIN PORIN 09-NOV-92 3POR	PORIN CONFORMATION IN THE ABSENCE OF CALCIUM; REFINED 2 STRUCTURE AT 2.5 ANGSTROMS RESOLUTION	-12.9633	-18.6707
1N5Q_4885	OXIDOREDUCTASE 07-NOV-02 1N5Q	CRYSTAL STRUCTURE OF A MONOOXYGENASE FROM THE GENE ACTVA- 2 ORF6 OF STREPTOMYCES COELICOLOR IN COMPLEX WITH DEHYDRATED 3 SANCYCLINE	-12.9601	-8.2977
1NST_5189	SULFOTRANSFERASE 07-SEP-98 1NST	THE SULFOTRANSFERASE DOMAIN OF HUMAN HAPARIN SULFATE N- 2 DEACETYLASE/N-SULFOTRANSFERASE	-12.92	-7.21785
2I4G_13252	HYDROLASE 21-AUG-06 2I4G	STRUCTURAL STUDIES OF PROTEIN TYROSINE PHOSPHATASE BETA 2 CATALYTIC DOMAIN IN COMPLEX WITH A SULFAMIC ACID (SOAKING 3 EXPERIMENT)	-12.9099	-13.5823
2JI5_13864	TRANSFERASE 26-FEB-07 2JI5	STRUCTURE OF UMP KINASE FROM PYROCOCCUS FURIOSUS COMPLEXED 2 WITH UTP	-12.9036	-5.45047
2FVJ_12304	SIGNALING PROTEIN 31-JAN-06 2FVJ	A NOVEL ANTI-ADIPOGENIC PARTIAL AGONIST OF PEROXISOME 2 PROLIFERATOR-ACTIVATED RECEPTOR-GAMMA (PPARG) RECRUITS 3 PPARG-COACTIVATOR-1 ALPHA (PGC1A) BUT POTENTIATES INSULIN 4 SIGNALING IN VITRO	-12.8967	-16.2562
2B5W_10419	OXIDOREDUCTASE 29-SEP-05 2B5W	CRYSTAL STRUCTURE OF D38C GLUCOSE DEHYDROGENASE MUTANT FROM 2 HALOFERAX MEDITERRANEI	-12.8567	-4.59185
1XGJ_8914	HYDROLASE 17-SEP-04 1XGJ	AMPC BETA-LACTAMASE IN COMPLEX WITH 3-(4-CARBOXY-2-HYDROXY- 2 PHENYLSULFAMOYL)-THIOPHENE-2-CARBOXYLIC ACID	-12.8397	-12.4873
1VE6_8240	HYDROLASE 27-MAR-04 1VE6	CRYSTAL STRUCTURE OF AN ACYLPEPTIDE HYDROLASE/ESTERASE FROM 2 AEROPYRUM PERNIX K1	-12.837	-9.02174
2FQI_12250	OXIDOREDUCTASE 18-JAN-06 2FQI	DUAL BINDING MODES OF A NOVEL SERIES OF DHODH INHIBITORS	-12.8175	-1.36303
1A42_61	LYASE 10-FEB-98 1A42	HUMAN CARBONIC ANHYDRASE II COMPLEXED WITH BRINZOLAMIDE	-12.8061	-10.5072
2J51_13666	TRANSFERASE 08-SEP-06 2J51	CRYSTAL STRUCTURE OF HUMAN STE20-LIKE KINASE BOUND TO 5- 2 AMINO-3-((4-(AMINOSULFONYL)PHENYL)AMINO)-N-(2,6- 3 DIFLUOROPHENYL)-1H-1,2,4-TRIAZOLE-1-CARBOTHIOAMIDE	-12.7788	-22.3599
1DNA_1198	TRANSFERASE 25-JUN-98 1DNA	D221(169)N MUTANT DOES NOT PROMOTE OPENING OF THE COFACTOR 2 IMIDAZOLIDINE RING	-12.7744	-11.0702
1V2A_8110	TRANSFERASE 10-OCT-03 1V2A	GLUTATHIONE S-TRANSFERASE 1-6 FROM ANOPHELES DIRUS SPECIES B	-12.7555	-14.6656
1LCE_4162	TRANSFERASE (METHYLTRANSFERASE) 22-JUN-95 1LCE	LACTOBACILLUS CASEI THYMIDYLATE SYNTHASE TERNARY COMPLEX 2 WITH DUMP AND CH2THF	-12.7537	-6.99843
1Q20_6182	TRANSFERASE 23-JUL-03 1Q20	CRYSTAL STRUCTURE OF HUMAN CHOLESTEROL SULFOTRANSFERASE 2 (SULT2B1B) IN THE PRESENCE OF PAP AND PREGNENOLONE	-12.7463	20.0293
2HY4_13189	SIGNALING PROTEIN 04-AUG-06 2HY4	CRYSTAL STRUCTURE OF RAB28 GTPASE IN THE ACTIVE (GPPNHP- 2 BOUND) FORM	-12.7461	10.5691
2H7J_12850	HYDROLASE 02-JUN-06 2H7J	CRYSTAL STRUCTURE OF CATHEPSIN S IN COMPLEX WITH A 2 NONPEPTIDIC INHIBITOR.	-12.7375	-17.067
2IML_13443	FLAVOPROTEIN 04-OCT-06 2IML	CRYSTAL STRUCTURE OF A HYPOTHETICAL PROTEIN FROM 2 ARCHAEOGLOBUS FULGIDUS BINDING RIBOFLAVIN 5'-PHOSPHATE	-12.7371	-17.2808
2OAC_14148	TRANSFERASE 15-DEC-06 2OAC	MOUSE C14A GLUTATHIONE-S-TRANSFERASE MUTANT IN COMPLEX WITH 2 S-(P-NITROBENZYL) GLUTATHIONE	-12.714	-11.3676
1QFM_6317	HYDROLASE 12-APR-99 1QFM	PROLYL OLIGOPEPTIDASE FROM PORCINE MUSCLE	-12.7028	-3.50776
1TD7_7416	HYDROLASE 21-MAY-04 1TD7	INTERACTIONS OF A SPECIFIC NON-STEROIDAL ANTI-INFLAMMATORY 2 DRUG (NSAID) WITH GROUP I PHOSPHOLIPASE A2 (PLA2): CRYSTAL 3 STRUCTURE OF THE COMPLEX FORMED BETWEEN PLA2 AND NIFLUMIC 4 ACID AT 2.5 A RESOLUTION	-12.6868	-13.3061
1HMR_2817	LIPID-BINDING PROTEIN 02-JAN-94 1HMR	1.4 ANGSTROMS STRUCTURAL STUDIES ON HUMAN MUSCLE FATTY ACID 2 BINDING PROTEIN: BINDING INTERACTIONS WITH THREE SATURATED 3 AND UNSATURATED C18 FATTY ACIDS	-12.6864	-12.5856
2BR1_10689	TRANSFERASE 28-APR-05 2BR1	STRUCTURE-BASED DESIGN OF NOVEL CHK1 INHIBITORS: INSIGHTS 2 INTO HYDROGEN BONDING AND PROTEIN-LIGAND AFFINITY	-12.6841	-19.6439
2HUX_13135	TRANSFERASE 27-JUL-06 2HUX	CRYSTAL STRUCTURE OF PH0725 FROM PYROCOCCUS HORIKOSHII OT3	-12.6835	-12.697
1LIE_4224	LIPID-BINDING PROTEIN 21-DEC-93 1LIE	X-RAY CRYSTALLOGRAPHIC STRUCTURES OF ADIPOCYTE LIPID 2 BINDING PROTEIN COMPLEXED WITH PALMITATE AND 3 HEXADECANESULFONIC ACID. PROPERTIES OF CAVITY BINDING SITES	-12.6747	-15.8499
2EXL_11902	CHAPERONE 08-NOV-05 2EXL	GRP94 N-TERMINAL DOMAIN BOUND TO GELDANAMYCIN	-12.6658	-15.0932
2OSU_14353	HYDROLASE 06-FEB-07 2OSU	PROBABLE GLUTAMINASE FROM BACILLUS SUBTILIS COMPLEXED WITH 2 6-DIAZO-5-OXO-L-NORLEUCINE	-12.6642	-2.29313
1SWT_7227	BINDING PROTEIN 22-OCT-98 1SWT	CORE-STREPTAVIDIN MUTANT D128A IN COMPLEX WITH BIOTIN AT PH 2 4.5	-12.66	-8.43474
1XW5_9122	TRANSFERASE 29-OCT-04 1XW5	HUMAN GLUTATHIONE S-TRANSFERASE M2-2 (E.C.2.5.1.18) 2 COMPLEXED WITH GLUTATHIONE, MONOCLINIC CRYSTAL FORM REVDAT 2 15-FEB-05 1XW5 1	-12.6591	-11.943
2FZJ_12372	OXIDOREDUCTASE 09-FEB-06 2FZJ	NEW INSIGHTS INTO DHFR INTERACTIONS: ANALYSIS OF 2 PNEUMOCYSTIS CARINII AND MOUSE DHFR COMPLEXES WITH NADPH 3 AND TWO HIGHLY POTENT TRIMETHOPRIM DERIVATIVES	-12.605	-21.719
1OON_5658	OXIDOREDUCTASE 04-MAR-03 1OON	NITROREDUCTASE FROM E-COLI IN COMPLEX WITH THE 2 DINITROBENZAMIDE PRODRUG SN27217	-12.5722	-9.70022
1NB0_4952	TRANSFERASE 01-DEC-02 1NB0	CRYSTAL STRUCTURE OF HUMAN RIBOFLAVIN KINASE	-12.5647	-14.9782
2OID_14252	TRANSFERASE 10-JAN-07 2OID	CRYSTAL STRUCTURE OF IRAK4 KINASE DOMAIN COMPLEXED WITH 2 AMPPNP	-12.555	-14.1664
2UZU_15526	TRANSFERASE 01-MAY-07 2UZU	PKA STRUCTURES OF INDAZOLE-PYRIDINE SERIES OF AKT INHIBITORS	-12.5525	-15.4177
2OU7_14365	TRANSFERASE 09-FEB-07 2OU7	STRUCTURE OF THE CATALYTIC DOMAIN OF HUMAN POLO-LIKE KINASE 2 1	-12.5497	-12.831
2BKL_10618	HYDROLASE 14-DEC-04 2BKL	STRUCTURAL AND MECHANISTIC ANALYSIS OF TWO PROLYL 2 ENDOPEPTIDASES: ROLE OF INTER-DOMAIN DYNAMICS IN CATALYSIS 3 AND SPECIFICITY	-12.5497	-17.5863
1M13_4422	TRANSCRIPTION 17-JUN-02 1M13	CRYSTAL STRUCTURE OF THE HUMAN PREGANE X RECEPTOR LIGAND 2 BINDING DOMAIN IN COMPLEX WITH HYPERFORIN, A CONSTITUENT 3 OF ST. JOHN'S WORT	-12.5451	-22.0963
1HWJ_2894	OXIDOREDUCTASE 09-JAN-01 1HWJ	COMPLEX OF THE CATALYTIC PORTION OF HUMAN HMG-COA REDUCTASE 2 WITH CERIVASTATIN	-12.5385	-14.1419
1WST_8698	TRANSFERASE 10-NOV-04 1WST	CRYSTAL STRUCTURE OF MULTIPLE SUBSTRATE AMINOTRANSFERASE 2 (MSAT) FROM THERMOCOCCUS PROFUNDUS	-12.5105	-12.836
2HVK_13151	MEMBRANE PROTEIN 28-JUL-06 2HVK	CRYSTAL STRUCTURE OF THE KCSA-FAB-TBA COMPLEX IN HIGH K+	-12.5049	-6.57423
1DM2_1172	CELL CYCLE 13-DEC-99 1DM2	HUMAN CYCLIN-DEPENDENT KINASE 2 COMPLEXED WITH THE 2 INHIBITOR HYMENIALDISINE	-12.5022	-4.47404
2HYY_13194	TRANSFERASE 08-AUG-06 2HYY	HUMAN ABL KINASE DOMAIN IN COMPLEX WITH IMATINIB (STI571, 2 GLIVEC)	-12.4993	-15.5456
1NW7_5240	TRANSFERASE 05-FEB-03 1NW7	STRUCTURE OF THE BETA CLASS N6-ADENINE DNA 2 METHYLTRANSFERASE RSRI BOUND TO S-ADENOSYL-L-HOMOCYSTEINE	-12.4885	-4.20704
1KQU_3914	HYDROLASE 07-JAN-02 1KQU	HUMAN PHOSPHOLIPASE A2 COMPLEXED WITH A SUBSTRATE ANOLOGUE	-12.4757	-6.93713
1NOX_5147	FLAVOENZYME 20-NOV-96 1NOX	NADH OXIDASE FROM THERMUS THERMOPHILUS	-12.4664	-4.53819
2BDZ_10495	HYDROLASE 21-OCT-05 2BDZ	MEXICAIN FROM JACARATIA MEXICANA	-12.4625	-17.0201
2CVD_11281	ISOMERASE 02-JUN-05 2CVD	CRYSTAL STRUCTURE ANALYSIS OF HUMAN HEMATOPOIETIC 2 PROSTAGLANDIN D SYNTHASE COMPLEXED WITH HQL-79	-12.4614	-14.1663
6GSV_16218	GLUTATHIONE TRANSFERASE 26-JAN-96 6GSV	FIRST-SPHERE AND SECOND-SPHERE ELECTROSTATIC EFFECTS IN THE 2 ACTIVE SITE OF A CLASS MU GLUTATHIONE TRANSFERASE	-12.4552	-11.3205
2C97_11013	TRANSFERASE 09-DEC-05 2C97	LUMAZINE SYNTHASE FROM MYCOBACTERIUM TUBERCULOSIS BOUND TO 2 4-(6-CHLORO-2,4-DIOXO-1,2,3,4-TETRAHYDROPYRIMIDIN-5-YL) 3 BUTYL PHOSPHATE	-12.4178	-10.0292
2GTN_12699	TRANSFERASE 28-APR-06 2GTN	MUTATED MAP KINASE P38 (MUS MUSCULUS) IN COMPLEX WITH 2 INHBITOR PG-951717	-12.4136	-14.9612
1WDK_8615	LYASE,OXIDOREDUCTASE/TRANSFERASE 17-MAY-04 1WDK	FATTY ACID BETA-OXIDATION MULTIENZYME COMPLEX FROM 2 PSEUDOMONAS FRAGI, FORM I (NATIVE2)	-12.4104	-20.9885
2AT7_10282	TRANSPORT PROTEIN 24-AUG-05 2AT7	0.98 A CRYSTAL STRUCTURE OF NITROPHORIN 4 FROM RHODNIUS 2 PROLIXUS CONTAINING FE(III) 2,4 DIMETHYL DEUTEROPORPHYRIN 3 IX COMPLEXED WITH AMMONIA AT PH 7.5	-12.4103	-15.9386
2DWB_11567	TRANSFERASE 10-AUG-06 2DWB	AURORA-A KINASE COMPLEXED WITH AMPPNP	-12.3999	-12.7201
1WC5_8601	LYASE 08-NOV-04 1WC5	SOLUBLE ADENYLYL CYCLASE CYAC FROM S. PLATENSIS IN COMPLEX 2 WITH ALPHA,BETA-METHYLENE-ATP IN PRESENCE OF BICARBONATE	-12.3918	-7.44425
1N95_4927	TRANSFERASE 22-NOV-02 1N95	ARYL TETRAHYDROPHYRIDINE INHBITORS OF FARNESYLTRANFERASE: 2 GLYCINE, PHENYLALANINE AND HISTIDINE DERIVATIVES	-12.3869	-20.1832
2GDR_12522	TRANSFERASE 16-MAR-06 2GDR	CRYSTAL STRUCTURE OF A BACTERIAL GLUTATHIONE TRANSFERASE	-12.3768	-12.8156
1AU4_308	HYDROLASE 10-SEP-97 1AU4	CRYSTAL STRUCTURE OF THE CYSTEINE PROTEASE HUMAN CATHEPSIN 2 K IN COMPLEX WITH A COVALENT PYRROLIDINONE INHIBITOR	-12.3627	-19.7999
2NSY_13979	LIGASE 14-JUL-98 2NSY REVDAT 2 29-DEC-99 2NSY 4 HEADER COMPND REMARK JRNL	CRYSTAL STRUCTURE OF NH3-DEPENDENT NAD+ SYNTHETASE FROM 2 BACILLUS SUBTILIS IN COMPLEX WITH NAD-ADENYLATE	-12.3622	-6.7942
1FTH_2013	TRANSFERASE 12-SEP-00 1FTH	CRYSTAL STRUCTURE OF STREPTOCOCCUS PNEUMONIAE ACYL CARRIER 2 PROTEIN SYNTHASE (3'5'-ADP COMPLEX)	-12.3595	-17.9832
1G7F_2211	HYDROLASE 10-NOV-00 1G7F	HUMAN PTP1B CATALYTIC DOMAIN COMPLEXED WITH PNU177496	-12.3578	-7.94121
1DDS_1103	OXIDO-REDUCTASE 29-JUN-95 1DDS	MOLECULE: DIHYDROFOLATE REDUCTASE (E.C.1.5.1.3) COMPLEXED 2 WITH METHOTREXATE	-12.3569	-22.8702
2HK9_13025	OXIDOREDUCTASE 03-JUL-06 2HK9	CRYSTAL STRUCTURE OF SHIKIMATE DEHYDROGENASE FROM AQUIFEX 2 AEOLICUS IN COMPLEX WITH SHIKIMATE AND NADP+ AT 2.2 3 ANGSTROM RESOLUTION	-12.3549	-1.59362
2C4T_10936	TRANSFERASE 22-OCT-05 2C4T	X-RAY CRYSTAL STRUCTURE OF 5'-FLUORODEOXYADENOSINE SYNTHASE 2 FROM STREPTOMYCES CATTLEYA COMPLEXED WITH AN INHIBITOR, AN 3 ANALOGUE OF S-ADENOSYL METHIONINE	-12.3486	32.9532
1MVS_4761	OXIDOREDUCTASE 26-SEP-02 1MVS	ANALYSIS OF TWO POLYMORPHIC FORMS OF A PYRIDO[2,3- 2 D]PYRIMIDINE N9-C10 REVERSE-BRIDGE ANTIFOLATE BINARY 3 COMPLEX WITH HUMAN DIHYDROFOLATE REDUCTASE	-12.3338	-10.3677
1FK6_1908	LIPID TRANSPORT 09-AUG-00 1FK6	STRUCTURAL BASIS OF NON-SPECIFIC LIPID BINDING IN MAIZE 2 LIPID-TRANSFER PROTEIN COMPLEXES WITH ALPHA-LINOLENIC ACID 3 REVEALED BY HIGH-RESOLUTION X-RAY CRYSTALLOGRAPHY	-12.3299	-14.0751
1CNQ_836	HYDROLASE 21-MAY-99 1CNQ	FRUCTOSE-1,6-BISPHOSPHATASE COMPLEXED WITH FRUCTOSE-6- 2 PHOSPHATE AND ZINC IONS	-12.3292	-8.49856
1JWT_3582	HYDROLASE 05-SEP-01 1JWT	CRYSTAL STRUCTURE OF THROMBIN IN COMPLEX WITH A NOVEL 2 BICYCLIC LACTAM INHIBITOR	-12.3273	-6.59775
2H78_12845	OXIDOREDUCTASE 01-JUN-06 2H78	STRUCTURAL GENOMICS, THE CRYSTAL STRUCTURE OF A PUTATIVE 3- 2 HYDROXYISOBUTYRATE DEHYDROGENASE FROM PSEUDOMONAS 3 AERUGINOSA PAO1	-12.3262	-8.89089
2GTM_12698	TRANSFERASE 28-APR-06 2GTM	MUTATED MOUSE P38 MAP KINASE DOMAIN IN COMPLEX WITH 2 INHIBITOR PG-892579	-12.3193	-6.40152
1GXA_2525	LIPOCALIN 01-APR-02 1GXA	BOVINE BETA-LACTOGLOBULIN COMPLEXED WITH RETINOL AND 2 PALMITIC ACID, TRIGONAL LATTICE Z	-12.3151	-9.06769
1D1B_982	CONTRACTILE PROTEIN 15-SEP-99 1D1B	DICTYOSTELIUM MYOSIN S1DC (MOTOR DOMAIN FRAGMENT) COMPLEXED 2 WITH O,P-DINITROPHENYL AMINOPROPYLDIPHOSPHATE BERYLLIUM 3 TRIFLUORIDE.	-12.3109	-2.24794
1KZI_4022	TRANSFERASE 06-FEB-02 1KZI	CRYSTAL STRUCTURE OF ECTS/DUMP/THF COMPLEX	-12.3041	-7.39807
2PCH_14554	TRANSFERASE 29-MAR-07 2PCH	CRYSTAL STRUCTURE OF PH0725 FROM PYROCOCCUS HORIKOSHII OT3	-12.3012	-14.4994
2GJ5_12576	TRANSPORT PROTEIN 30-MAR-06 2GJ5	CRYSTAL STRUCTURE OF A SECONDARY VITAMIN D3 BINDING SITE OF 2 MILK BETA-LACTOGLOBULIN	-12.2782	-16.0274
1NK8_5077	TRANSFERASE/DNA 02-JAN-03 1NK8	A BACILLUS DNA POLYMERASE I PRODUCT COMPLEX BOUND TO A 2 GUANINE-THYMINE MISMATCH AFTER A SINGLE ROUND OF PRIMER 3 EXTENSION, FOLLOWING INCORPORATION OF DCTP.	-12.2772	-9.01736
2FME_12194	CELL CYCLE 09-JAN-06 2FME	CRYSTAL STRUCTURE OF THE MITOTIC KINESIN EG5 (KSP) IN 2 COMPLEX WITH MG-ADP AND (R)-4-(3-HYDROXYPHENYL)-N,N,7,8- 3 TETRAMETHYL-3,4-DIHYDROISOQUINOLINE-2(1H)-CARBOXAMIDE	-12.2737	-19.205
1NVS_5232	TRANSFERASE 04-FEB-03 1NVS	THE COMPLEX STRUCTURE OF CHECKPOINT KINASE CHK1/SB218078	-12.2574	-13.3301
1UVC_8011	LIPID TRANSPORT 19-JAN-04 1UVC	LIPID BINDING IN RICE NONSPECIFIC LIPID TRANSFER PROTEIN-1 2 COMPLEXES FROM ORYZA SATIVA	-12.2443	-8.51583
1RGY_6746	HYDROLASE 13-NOV-03 1RGY	CITROBACTER FREUNDII GN346 CLASS C BETA-LACTAMASE COMPLEXED 2 WITH TRANSITION-STATE ANALOG OF CEFOTAXIME	-12.2441	-3.61692
1Q3W_6204	TRANSFERASE 01-AUG-03 1Q3W	GSK-3 BETA COMPLEXED WITH ALSTERPAULLONE	-12.2439	-18.3079
1P72_5891	TRANSFERASE 30-APR-03 1P72	CRYSTAL STRUCTURE OF EHV4-TK COMPLEXED WITH THY AND ADP	-12.2405	-7.44362
2BLN_10633	TRANSFERASE 01-MAR-05 2BLN	N-TERMINAL FORMYLTRANSFERASE DOMAIN OF ARNA IN COMPLEX WITH 2 N-5-FORMYLTETRAHYDROFOLATE AND UMP	-12.2391	-7.9577
1NVR_5231	TRANSFERASE 04-FEB-03 1NVR	THE COMPLEX STRUCTURE OF CHECKPOINT KINASE 2 CHK1/STAUROSPORINE	-12.2326	-12.2883
1KT5_3936	TRANSPORT PROTEIN 15-JAN-02 1KT5	CRYSTAL STRUCTURE OF BOVINE HOLO-RBP AT PH 4.0	-12.2047	-10.2872
1IKG_3138	HYDROLASE 03-MAY-01 1IKG	MICHAELIS COMPLEX OF STREPTOMYCES R61 DD-PEPTIDASE WITH A 2 SPECIFIC PEPTIDOGLYCAN SUBSTRATE FRAGMENT	-12.1993	-13.977
1MDP_4562	SUGAR TRANSPORT 10-AUG-94 1MDP	REFINED STRUCTURES OF TWO INSERTION(SLASH)DELETION MUTANTS 2 PROBE FUNCTION OF THE MALTODEXTRIN BINDING PROTEIN	-12.1793	-6.63646
1OHK_5568	OXIDOREDUCTASE 17-SEP-97 1OHK	HUMAN DIHYDROFOLATE REDUCTASE, ORTHORHOMBIC (P21 21 21) 2 CRYSTAL FORM	-12.1687	-16.1856
1VZQ_8390	HYDROLASE 24-MAY-04 1VZQ	COMPLEX OF THROMBIN WITH DESIGNED INHIBITOR 7165	-12.166	-15.6862
1BSO_562	TRANSPORT PROTEIN 29-AUG-98 1BSO REVDAT 2 12-JAN-00 1BSO 4 HEADER COMPND REMARK JRNL	12-BROMODODECANOIC ACID BINDS INSIDE THE CALYX OF BOVINE 2 BETA-LACTOGLOBULIN	-12.1451	-11.7405
1D4P_1030	BLOOD CLOTTING 04-OCT-99 1D4P	CRYSTAL STRUCTURE OF HUMAN ALPHA THROMBIN IN COMPLEX WITH 5- 2 AMIDINOINDOLE-4-BENZYLPIPERIDINE INHIBITOR	-12.1328	-20.4652
1PX7_6126	TRANSFERASE 02-JUL-03 1PX7	A FOLDING MUTANT OF HUMAN CLASS PI GLUTATHIONE TRANSFERASE, 2 CREATED BY MUTATING ASPARTATE 153 OF THE WILD-TYPE PROTEIN 3 TO GLUTAMATE	-12.1294	-17.1239
1QS0_6449	OXIDOREDUCTASE 24-JUN-99 1QS0	CRYSTAL STRUCTURE OF PSEUDOMONAS PUTIDA 2-OXOISOVALERATE 2 DEHYDROGENASE (BRANCHED-CHAIN ALPHA-KETO ACID 3 DEHYDROGENASE, E1B)	-12.1264	-16.4874
1B0O_353	LIPOCALIN 11-NOV-98 1B0O	BOVINE BETA-LACTOGLOBULIN COMPLEXED WITH PALMITATE, LATTICE 2 Z REVDAT 2 06-APR-99 1B0O 3 HET REMARK DBREF	-12.1115	-8.18905
1THQ_7459	TRANSFERASE 01-JUN-04 1THQ	CRYSTAL STRUCTURE OF OUTER MEMBRANE ENZYME PAGP	-12.1103	-17.5116
1HWI_2892	OXIDOREDUCTASE 09-JAN-01 1HWI	COMPLEX OF THE CATALYTIC PORTION OF HUMAN HMG-COA REDUCTASE 2 WITH FLUVASTATIN	-12.1102	-20.4063
2EVS_11876	LIPID TRANSPORT 31-OCT-05 2EVS	CRYSTAL STRUCTURE OF HUMAN GLYCOLIPID TRANSFER PROTEIN 2 COMPLEXED WITH N-HEXYL-BETA-D-GLUCOSIDE	-12.1077	-8.90095
1KAX_3732	HYDROLASE 15-APR-96 1KAX	70KD HEAT SHOCK COGNATE PROTEIN ATPASE DOMAIN, K71M MUTANT	-12.0711	6.37639
1NHZ_5048	HORMONE RECEPTOR 20-DEC-02 1NHZ	CRYSTAL STRUCTURE OF THE ANTAGONIST FORM OF GLUCOCORTICOID 2 RECEPTOR REVDAT 2 01-JUL-03 1NHZ 1 JRNL	-12.066	-11.8706
1FMW_1936	CONTRACTILE PROTEIN 18-AUG-00 1FMW	CRYSTAL STRUCTURE OF THE MGATP COMPLEX FOR THE MOTOR DOMAIN 2 OF DICTYOSTELIUM MYOSIN II	-12.0597	-1.11879
2H8Z_12870	OXIDOREDUCTASE 08-JUN-06 2H8Z	XENOBIOTIC REDUCTASE A IN COMPLEX WITH 8-HYDROXYCOUMARIN	-12.0593	-19.8937
1ZGA_9672	PLANT PROTEIN, TRANSFERASE 20-APR-05 1ZGA	CRYSTAL STRUCTURE OF ISOFLAVANONE 4'-O-METHYLTRANSFERASE 2 COMPLEXED WITH (+)-6A-HYDROXYMAACKIAIN	-12.0453	-5.13712
1NKC_5080	TRANSFERASE/DNA 02-JAN-03 1NKC	A BACILLUS DNA POLYMERASE I PRODUCT COMPLEX BOUND TO A 2 GUANINE-THYMINE MISMATCH AFTER FIVE ROUNDS OF PRIMER 3 EXTENSION, FOLLOWING INCORPORATION OF DCTP, DGTP, DTTP, 4 AND DATP.	-12.0399	-12.2296
2JBL_13771	ELECTRON TRANSPORT 08-DEC-06 2JBL	PHOTOSYNTHETIC REACTION CENTER FROM BLASTOCHLORIS VIRIDIS	-12.0283	-15.7615
2ABA_10052	OXIDOREDUCTASE 15-JUL-05 2ABA	STRUCTURE OF REDUCED PETN REDUCTASE IN COMPLEX WITH 2 PROGESTERONE	-12.0241	-6.39923
1H7H_2685	NUCLEOTIDYLTRANSFERASE 06-JUL-01 1H7H	THE STRUCTURE OF CMP:2-KETO-3-DEOXY-MANNO-OCTONIC ACID 2 SYNTHETASE AND OF ITS COMPLEXES WITH SUBSTRATES AND 3 SUBSTRATE ANALOGUES, CDP COMPLEX	-12.0169	-11.025
1FJ4_1893	TRANSFERASE 07-AUG-00 1FJ4	THE STRUCTURE OF BETA-KETOACYL-[ACYL CARRIER PROTEIN] 2 SYNTHASE I IN COMPLEX WITH THIOLACTOMYCIN, IMPLICATIONS 3 FOR DRUG DESIGN	-11.9941	-20.9174
2BSM_10716	CHAPERONE 23-MAY-05 2BSM	NOVEL, POTENT SMALL MOLECULE INHIBITORS OF THE MOLECULAR 2 CHAPERONE HSP90 DISCOVERED THROUGH STRUCTURE-BASED DESIGN	-11.9704	-19.2524
1NHX_5045	LYASE 19-DEC-02 1NHX	PEPCK COMPLEX WITH A GTP-COMPETITIVE INHIBITOR	-11.9464	-13.3913
1S7G_7030	TRANSCRIPTION 29-JAN-04 1S7G	STRUCTURAL BASIS FOR THE MECHANISM AND REGULATION OF SIR2 2 ENZYMES	-11.9425	-10.0163
2BXI_10784	TRANSPORT PROTEIN 26-JUL-05 2BXI	HUMAN SERUM ALBUMIN COMPLEXED WITH MYRISTATE AND 2 AZAPROPAZONE	-11.941	-9.85671
2OD9_14181	HYDROLASE 21-DEC-06 2OD9	STRUCTURAL BASIS FOR NICOTINAMIDE INHIBITION AND BASE 2 EXCHANGE IN SIR2 ENZYMES	-11.9298	-23.3181
1OEC_5521	TRANSFERASE 24-MAR-03 1OEC	FGFR2 KINASE DOMAIN	-11.9184	-15.1144
1M2H_4431	GENE REGULATION 24-JUN-02 1M2H	SIR2 HOMOLOGUE S24A MUTANT-ADP RIBOSE COMPLEX	-11.9126	-10.2767
1L8B_4126	RNA BINDING PROTEIN 19-MAR-02 1L8B	COCRYSTAL STRUCTURE OF THE MESSENGER RNA 5' CAP-BINDING 2 PROTEIN (EIF4E) BOUND TO 7-METHYLGPPPG	-11.9105	-9.01963
2UXK_15494	PHOTOSYNTHESIS 28-MAR-07 2UXK	X-RAY HIGH RESOLUTION STRUCTURE OF THE PHOTOSYNTHETIC 2 REACTION CENTER FROM RB. SPHAEROIDES AT PH 10 IN THE 3 CHARGE-SEPARATED STATE	-11.9014	-8.69411
3BW5_15969	TRANSFERASE 08-JAN-08 3BW5	CRYSTAL STRUCTURE OF A MUTANT OF HUMAN PROTEIN KINASE 2 CK2ALPHA WITH ALTERED COSUBSTRATE SPECIFICITY	-11.8976	-18.3885
1ZFK_9664	LYASE 20-APR-05 1ZFK	CARBONIC ANHYDRASE II IN COMPLEX WITH N-4-SULFONAMIDPHENYL- 2 N'-4-METHYLBENZOSULFONYLUREASE AS SULFONAMIDE INHIBITOR	-11.8925	-6.24713
1Q22_6186	TRANSFERASE 23-JUL-03 1Q22	CRYSTAL STRUCTURE OF HUMAN CHOLESTEROL SULFOTRANSFERASE 2 (SULT2B1B) IN THE PRESENCE OF DHEA AND PAP	-11.884	-13.2268
2H90_12872	OXIDOREDUCTASE 08-JUN-06 2H90	XENOBIOTIC REDUCTASE A IN COMPLEX WITH COUMARIN	-11.873	1.97556
1DUD_1262	HYDROLASE 30-APR-96 1DUD	DEOXYURIDINE 5'-TRIPHOSPHATE NUCLEOTIDE HYDROLASE (D- 2 UTPASE) COMPLEXED WITH THE SUBSTRATE ANALOGUE DEOXYURIDINE 3 5'-DIPHOSPHATE (D-UDP)	-11.864	-4.26185
1DYJ_1304	OXIDOREDUCTASE 26-OCT-94 1DYJ	ISOMORPHOUS CRYSTAL STRUCTURES OF ESCHERICHIA COLI 2 DIHYDROFOLATE REDUCTASE COMPLEXED WITH FOLATE, 5- 3 DEAZAFOLATE AND 5,10-DIDEAZATETRAHYDROFOLATE: MECHANISTIC 4 IMPLICATIONS	-11.8577	-12.7654
2R7L_15236	LIGASE 09-SEP-07 2R7L	CRYSTAL STRUCTURE OF FAICAR SYNTHETASE (PURP) FROM M. 2 JANNASCHII COMPLEXED WITH ATP AND AICAR	-11.8443	-3.67805
2OLQ_14292	LYASE 19-JAN-07 2OLQ	HOW DOES AN ENZYME RECOGNIZE CO2?	-11.8125	20.0622
1YI4_9328	TRANSFERASE 11-JAN-05 1YI4	STRUCTURE OF PIM-1 BOUND TO ADENOSINE	-11.8074	-15.7764
1YRS_9420	CELL CYCLE 04-FEB-05 1YRS	CRYSTAL STRUCTURE OF KSP IN COMPLEX WITH INHIBITOR 1	-11.8069	-9.07398
1U1J_7727	TRANSFERASE 15-JUL-04 1U1J	A. THALIANA COBALAMINE INDEPENDENT METHIONINE SYNTHASE	-11.7901	-20.5597
1AV5_313	PROTEIN KINASE INHIBITOR 25-SEP-97 1AV5	PKCI-SUBSTRATE ANALOG	-11.7747	-17.5071
1PI5_5980	HYDROLASE 29-MAY-03 1PI5	STRUCTURE OF N289A MUTANT OF AMPC IN COMPLEX WITH SM2, 2 CARBOXYPHENYLGLYCYLBORONIC ACID BEARING THE CEPHALOTHIN R1 3 SIDE CHAIN	-11.7692	-18.5142
2QU9_15115	HYDROLASE 04-AUG-07 2QU9	CRYSTAL STRUCTURE OF THE COMPLEX OF GROUP II PHOSPHOLIPASE 2 A2 WITH EUGENOL	-11.755	-7.4063
1FCN_1846	HYDROLASE 18-JUL-00 1FCN	CRYSTAL STRUCTURE OF THE E. COLI AMPC BETA-LACTAMASE MUTANT 2 Q120L/Y150E COVALENTLY ACYLATED WITH THE SUBSTRATE BETA- 3 LACTAM LORACARBEF	-11.7405	-13.9805
1YOL_9382	TRANSFERASE 27-JAN-05 1YOL	CRYSTAL STRUCTURE OF SRC KINASE DOMAIN IN COMPLEX WITH 2 CGP77675	-11.7347	-19.1505
1BKW_510	OXIDOREDUCTASE 13-JUL-98 1BKW REVDAT 2 12-JAN-99 1BKW 4 HEADER COMPND REMARK JRNL	P-HYDROXYBENZOATE HYDROXYLASE (PHBH) MUTANT WITH CYS116 2 REPLACED BY SER (C116S) AND ARG44 REPLACED BY LYS (R44K), 3 IN COMPLEX WITH FAD AND 4-HYDROXYBENZOIC ACID	-11.7338	-5.61195
2OP3_14322	HYDROLASE 26-JAN-07 2OP3	THE STRUCTURE OF CATHEPSIN S WITH A NOVEL 2- 2 ARYLPHENOXYACETALDEHYDE INHIBITOR DERIVED BY THE SUBSTRATE 3 ACTIVITY SCREENING (SAS) METHOD	-11.7311	-15.3129
2FPT_12232	OXIDOREDUCTASE 17-JAN-06 2FPT	DUAL BINDING MODE OF A NOVEL SERIES OF DHODH INHIBITORS	-11.7229	-21.4164
2C5L_10952	SIGNALING PROTEIN/COMPLEX 27-OCT-05 2C5L	STRUCTURE OF PLC EPSILON RAS ASSOCIATION DOMAIN WITH HRAS	-11.7168	-8.08211
1FRP_1996	HYDROLASE(PHOSPHORIC MONOESTER) 26-AUG-94 1FRP	CRYSTAL STRUCTURE OF FRUCTOSE-1,6-BISPHOSPHATASE COMPLEXED 2 WITH FRUCTOSE-2,6-BISPHOSPHATE, AMP AND ZN2+ AT 2.0 3 ANGSTROMS RESOLUTION. ASPECTS OF SYNERGISM BETWEEN 4 INHIBITORS	-11.7154	-10.6313
2QRD_15086	TRANSFERASE 28-JUL-07 2QRD	CRYSTAL STRUCTURE OF THE ADENYLATE SENSOR FROM AMP- 2 ACTIVATED PROTEIN KINASE IN COMPLEX WITH ADP AND ATP	-11.7134	-0.321786
2G79_12453	TRANSPORT PROTEIN 27-FEB-06 2G79	CRYSTAL STRUCTURE OF THE R132K:Y134F MUTANT OF CELLULAR 2 RETINOIC ACID BINDING PROTEIN TYPE II IN COMPLEX WITH ALL- 3 TRANS-RETINAL AT 1.69 ANGSTROMS RESOLUTION	-11.7099	-1.85455
1XDG_8882	IMMUNE SYSTEM 06-SEP-04 1XDG	X-RAY STRUCTURE OF LFA-1 I-DOMAIN IN COMPLEX WITH LFA878 AT 2 2.1A RESOLUTION	-11.7042	-12.1788
1TUU_7637	TRANSFERASE 25-JUN-04 1TUU	ACETATE KINASE CRYSTALLIZED WITH ATPGS	-11.6848	-21.4061
1TLL_7503	OXIDOREDUCTASE 09-JUN-04 1TLL	CRYSTAL STRUCTURE OF RAT NEURONAL NITRIC-OXIDE SYNTHASE 2 REDUCTASE MODULE AT 2.3 A RESOLUTION.	-11.6762	-12.9679
1V0P_8090	TRANSFERASE 31-MAR-04 1V0P	STRUCTURE OF P. FALCIPARUM PFPK5-PURVALANOL B LIGAND COMPLEX	-11.6745	-12.8915
1IA9_3056	TRANSFERASE 22-MAR-01 1IA9	CRYSTAL STRUCTURE OF THE ATYPICAL PROTEIN KINASE DOMAIN OF 2 A TRP CA-CHANNEL, CHAK (AMPPNP COMPLEX)	-11.6625	2.09954
3BGZ_15917	TRANSFERASE 27-NOV-07 3BGZ	HUMAN PIM-1 KINASE IN COMPLEX WITH DIPHENYL INDOLE 2 INHIBITOR VX3	-11.6592	-18.0353
2RCT_15271	RETINOL-BINDING PROTEIN 20-SEP-07 2RCT	CRYSTAL STRUCTURE OF HUMAN HOLO CELLULAR RETINOL-BINDING 2 PROTEIN II (CRBP-II)	-11.6439	-1.46606
1VZE_8386	METHYLTRANSFERASE 18-SEP-96 1VZE	L. CASEI THYMIDYLATE SYNTHASE MUTANT E60Q TERNARY COMPLEX 2 WITH DUMP AND CB3717	-11.632	-14.4399
1UYI_8058	CHAPERONE 02-MAR-04 1UYI	HUMAN HSP90-ALPHA WITH 8-(2,5-DIMETHOXY-BENZYL)-2-FLUORO-9- 2 PENT-9H-PURIN-6-YLAMINE	-11.6308	-19.0721
1OO6_5654	OXIDOREDUCTASE 03-MAR-03 1OO6	NITROREDUCTASE FROM E-COLI IN COMPLEX WITH THE 2 DINITROBENZAMIDE PRODRUG SN23862	-11.6193	0.547973
1R4S_6581	OXIDOREDUCTASE 08-OCT-03 1R4S	URATE OXIDASE FROM ASPERGILLUS FLAVUS COMPLEXED WITH ITS 2 INHIBITOR 9-METHYL URIC ACID	-11.6105	-6.63359
3BO5_15958	TRANSFERASE 17-DEC-07 3BO5	CRYSTAL STRUCTURE OF METHYLTRANSFERASE DOMAIN OF HUMAN 2 HISTONE-LYSINE N-METHYLTRANSFERASE SETMAR	-11.6076	-12.4222
1UAY_7817	OXIDOREDUCTASE 25-MAR-03 1UAY	CRYSTAL STRUCTURE OF TYPE II 3-HYDROXYACYL-COA 2 DEHYDROGENASE FROM THERMUS THERMOPHILUS HB8	-11.6016	-17.7201
1Q3D_6200	TRANSFERASE 29-JUL-03 1Q3D	GSK-3 BETA COMPLEXED WITH STAUROSPORINE	-11.5777	-18.8965
2HL1_13034	LIGASE 06-JUL-06 2HL1	CRYSTAL STRUCTURE OF THE EDITING DOMAIN OF THREONYL-TRNA 2 SYNTHETASE FROM PYROCOCCUS ABYSSI IN COMPLEX WITH SERYL-3'- 3 AMINOADENOSINE	-11.5619	-8.07976
1I1M_2958	TRANSFERASE 02-FEB-01 1I1M	CRYSTAL STRUCTURE OF ESCHERICHIA COLI BRANCHED-CHAIN AMINO 2 ACID AMINOTRANSFERASE.	-11.5468	19.0089
2RH1_15304	MEMBRANE PROTEIN / HYDROLASE 05-OCT-07 2RH1	HIGH RESOLUTION CRYSTAL STRUCTURE OF HUMAN B2-ADRENERGIC G 2 PROTEIN-COUPLED RECEPTOR	-11.5456	-26.8516
1J1Z_3298	LIGASE 24-DEC-02 1J1Z	CRYSTAL STRUCTURE OF THERMUS THERMOPHILUS HB8 2 ARGININOSUCCINATE SYNTHETASE IN COMPLEX WITH SUBSTRATE	-11.5343	-11.5117
2BJU_10610	HYDROLASE 08-FEB-05 2BJU	PLASMEPSIN II COMPLEXED WITH A HIGHLY ACTIVE ACHIRAL 2 INHIBITOR	-11.5129	-6.32194
4CLA_16085	TRANSFERASE (ACYLTRANSFERASE) 23-OCT-90 4CLA	ALTERNATIVE BINDING MODES FOR CHLORAMPHENICOL AND 1- 2 SUBSTITUTED CHLORAMPHENICOL ANALOGUES REVEALED BY SITE- 3 DIRECTED MUTAGENESIS AND X-RAY CRYSTALLOGRAPHY OF 4 CHLORAMPHENICOL ACETYLTRANSFERASE	-11.4987	-16.4295
1H62_2664	FLAVOENZYME 04-JUN-01 1H62	STRUCTURE OF PENTAERYTHRITOL TETRANITRATE REDUCTASE IN 2 COMPLEX WITH 1,4-ANDROSTADIEN-3,17-DIONE	-11.4595	-0.499008
2PF8_14578	OXIDOREDUCTASE 04-APR-07 2PF8	COMPLEX OF ALDOSE REDUCTASE WITH NADP+ AND SIMALTANEOUSLY 2 BOUND COMPETETIVE INHIBITORS FIDARESTAT AND IDD594. 3 CONCENTRATION OF FIDARESTAT IN SOAKING SOLUTION IS EQUAL 4 TO CONCENTRATION OF IDD594.	-11.4516	-13.6693
1XG4_8910	LYASE 16-SEP-04 1XG4	CRYSTAL STRUCTURE OF THE C123S 2-METHYLISOCITRATE LYASE 2 MUTANT FROM ESCHERICHIA COLI IN COMPLEX WITH THE INHIBITOR 3 ISOCITRATE	-11.4465	-8.77395
1LON_4273	LIGASE 06-MAY-02 1LON	CRYSTAL STRUCTURE OF THE RECOMBINANT MOUSE-MUSCLE 2 ADENYLOSUCCINATE SYNTHETASE COMPLEXED WITH 6-PHOSPHORYL- 3 IMP, GDP AND HADACIDIN	-11.4453	-7.23367
2DXT_11587	LIGASE 30-AUG-06 2DXT	CRYSTAL STRUCTURE OF BIOTIN PROTEIN LIGASE FROM PYROCOCCUS 2 HORIKOSHII COMPLEXED WITH ATP AND BIOTIN, MUTATION D104A	-11.445	4.37401
1AEC_153	HYDROLASE 05-FEB-92 1AEC	CRYSTAL STRUCTURE OF ACTINIDIN-E-64 COMPLEX+	-11.4404	-14.4967
1QSH_6456	OXYGEN STORAGE/TRANSPORT 22-JUN-99 1QSH	MAGNESIUM(II)-AND ZINC(II)-PROTOPORPHYRIN IX'S STABILIZE 2 THE LOWEST OXYGEN AFFINITY STATE OF HUMAN HEMOGLOBIN EVEN 3 MORE STRONGLY THAN DEOXYHEME	-11.4399	-23.5332
1O23_5289	TRANSFERASE ACTIVATOR/TRANSFERASE 29-JAN-03 1O23	CRYSTAL STRUCTURE OF LACTOSE SYNTHASE IN THE PRESENCE OF 2 UDP-GLUCOSE	-11.4305	-8.32355
1ELU_1596	LYASE 14-MAR-00 1ELU	COMPLEX BETWEEN THE CYSTINE C-S LYASE C-DES AND ITS 2 REACTION PRODUCT CYSTEINE PERSULFIDE.	-11.424	-12.7162
2BAB_10458	ISOMERASE 14-OCT-05 2BAB	CRYSTAL STRUCTURE OF CLA-PRODUCING FATTY ACID ISOMERASE 2 FROM P. ACNES	-11.4185	-17.4567
2KTQ_13901	TRANSFERASE/DNA 30-JUL-98 2KTQ REVDAT 2 22-DEC-99 2KTQ 4 HEADER COMPND REMARK JRNL	OPEN TERNARY COMPLEX OF THE LARGE FRAGMENT OF DNA 2 POLYMERASE I FROM THERMUS AQUATICUS	-11.4118	-13.041
1DHI_1131	OXIDOREDUCTASE 29-OCT-93 1DHI	LONG-RANGE STRUCTURAL EFFECTS IN A SECOND-SITE REVERTANT OF 2 A MUTANT DIHYDROFOLATE REDUCTASE	-11.4118	-14.3683
1DYH_1302	OXIDOREDUCTASE 26-OCT-94 1DYH	ISOMORPHOUS CRYSTAL STRUCTURES OF ESCHERICHIA COLI 2 DIHYDROFOLATE REDUCTASE COMPLEXED WITH FOLATE, 5- 3 DEAZAFOLATE AND 5,10-DIDEAZATETRAHYDROFOLATE: MECHANISTIC 4 IMPLICATIONS	-11.3978	-10.3907
1Y57_9203	TRANSFERASE 02-DEC-04 1Y57	STRUCTURE OF UNPHOSPHORYLATED C-SRC IN COMPLEX WITH AN 2 INHIBITOR	-11.3763	-20.6684
1JUY_3562	LIGASE 25-SEP-96 1JUY	REFINED CRYSTAL STRUCTURE OF ADENYLOSUCCINATE SYNTHETASE 2 FROM ESCHERICHIA COLI COMPLEXED WITH HYDANTOCIDIN 5'- 3 PHOSPHATE GDP, HPO4(2-), MG2+, AND HADACIDIN	-11.3662	-6.82839
1L3T_4051	TRANSFERASE/DNA 01-MAR-02 1L3T	CRYSTAL STRUCTURE OF BACILLUS DNA POLYMERASE I FRAGMENT 2 PRODUCT COMPLEX WITH 10 BASE PAIRS OF DUPLEX DNA FOLLOWING 3 ADDITION OF A SINGLE DTTP RESIDUE	-11.3546	-10.1762
1IYI_3256	ISOMERASE 26-AUG-02 1IYI	CRYSTAL STRUCTURE OF HEMATOPOIETIC PROSTAGLANDIN D SYNTHASE	-11.3492	-0.818403
1CBF_749	METHYLTRANSFERASE 01-MAY-98 1CBF	THE X-RAY STRUCTURE OF A COBALAMIN BIOSYNTHETIC ENZYME, 2 COBALT PRECORRIN-4 METHYLTRANSFERASE, CBIF	-11.3173	-17.0629
1M00_4404	OXIDOREDUCTASE 11-JUN-02 1M00	RAT NEURONAL NOS HEME DOMAIN WITH N-BUTYL-N'- 2 HYDROXYGUANIDINE BOUND	-11.2982	-9.53714
1J9G_3349	ELECTRON TRANSPORT 25-MAY-01 1J9G	LOW TEMPERATURE (100K) CRYSTAL STRUCTURE OF FLAVODOXIN D. 2 VULGARIS S64C MUTANT, MONOMER OXIDISED, AT 2.4 ANGSTROM 3 RESOLUTION REVDAT 3 01-MAR-05 1J9G 1 AUTHOR JRNL REMARK	-11.2931	-17.7863
1TU4_7625	PROTEIN TRANSPORT 24-JUN-04 1TU4	CRYSTAL STRUCTURE OF RAB5-GDP COMPLEX	-11.2808	-10.7894
1AFE_166	COMPLEX (SERINE PROTEASE/INHIBITOR) 06-MAR-97 1AFE	HUMAN ALPHA-THROMBIN INHIBITION BY CBZ-PRO-AZALYS-ONP	-11.2697	-12.2394
1SB9_7062	ISOMERASE 10-FEB-04 1SB9	CRYSTAL STRUCTURE OF PSEUDOMONAS AERUGINOSA UDP-N- 2 ACETYLGLUCOSAMINE 4-EPIMERASE COMPLEXED WITH UDP-GLUCOSE	-11.2645	-0.470967
2PTJ_14724	SIGNALING PROTEIN,TRANSFERASE 08-MAY-07 2PTJ	CRYSTAL STRUCTURE OF F169R P38 KINASE	-11.2574	-10.5893
2EGS_11764	TRANSFERASE 02-MAR-07 2EGS	CRYSTAL STRUCTURE OF LEU261 TO MET MUTANT OF DIPHTHINE 2 SYNTHASE	-11.2569	-13.0819
2GKS_12591	TRANSFERASE 03-APR-06 2GKS	CRYSTAL STRUCTURE OF THE BI-FUNCTIONAL ATP SULFURYLASE-APS 2 KINASE FROM AQUIFEX AEOLICUS, A CHEMOLITHOTROPHIC 3 THERMOPHILE	-11.2536	-9.40676
2BRE_10693	CHAPERONE/COMPLEX 04-MAY-05 2BRE	STRUCTURE OF A HSP90 INHIBITOR BOUND TO THE N-TERMINUS OF 2 YEAST HSP90.	-11.2536	-14.2737
1UVW_8014	SPORULATION 24-JAN-04 1UVW	BACILLUS SUBTILIS COTA LACCASE ADDUCT WITH ABTS	-11.2454	-14.8115
1K21_3648	HYDROLASE 26-SEP-01 1K21	HUMAN THROMBIN-INHIBITOR COMPLEX	-11.2348	-15.6031
2FW3_12311	TRANSFERASE 01-FEB-06 2FW3	CRYSTAL STRUCTURE OF RAT CARNITINE PALMITOYLTRANSFERASE 2 2 IN COMPLEX WITH ANTIDIABETIC DRUG ST1326	-11.2222	-4.17099
1IXY_3248	TRANSFERASE/DNA 09-JUL-02 1IXY	TERNARY COMPLEX OF T4 PHAGE BGT WITH UDP AND A 13 MER DNA 2 DUPLEX	-11.2171	2.83096
1PVG_6105	ISOMERASE 27-JUN-03 1PVG	CRYSTAL STRUCTURE OF THE ATPASE REGION OF SACCHAROMYCES 2 CEREVISIAE TOPOISOMERASE II	-11.2166	-3.16075
1EB9_1505	LYASE 24-JUL-01 1EB9	STRUCTURE DETERMINANTS OF SUBSTRATE SPECIFICITY OF 2 HYDROXYNITRILE LYASE FROM MANIHOT ESCULENTA	-11.2096	-9.57723
1U72_7782	OXIDOREDUCTASE 02-AUG-04 1U72	UNDERSTANDING THE ROLE OF LEU22 VARIANTS IN METHOTREXATE 2 RESISTANCE: COMPARISON OF WILD-TYPE AND LEU22ARG VARIANT 3 MOUSE AND HUMAN DIHYDRFOLATE REDUCTASE TERNARY CRYSTAL 4 COMPLEXES WITH METHOTREXATE AND NADPH	-11.2067	-11.4401
1JGT_3424	HYDROLASE 26-JUN-01 1JGT	CRYSTAL STRUCTURE OF BETA-LACTAM SYNTHETASE	-11.1934	-9.43791
1NKB_5079	TRANSFERASE/DNA 02-JAN-03 1NKB	A BACILLUS DNA POLYMERASE I PRODUCT COMPLEX BOUND TO A 2 GUANINE-THYMINE MISMATCH AFTER THREE ROUNDS OF PRIMER 3 EXTENSION, FOLLOWING INCORPORATION OF DCTP, DGTP, AND DTTP.	-11.1807	-8.5177
2BXM_10788	TRANSPORT PROTEIN 26-JUL-05 2BXM	HUMAN SERUM ALBUMIN COMPLEXED WITH MYRISTATE AND 2 INDOMETHACIN	-11.1761	-19.8503
1PBE_5928	OXIDOREDUCTASE 06-JUL-94 1PBE	CRYSTAL STRUCTURE OF THE P-HYDROXYBENZOATE HYDROXYLASE- 2 SUBSTRATE COMPLEX REFINED AT 1.9 ANGSTROMS RESOLUTION. 3 ANALYSIS OF THE ENZYME-SUBSTRATE AND ENZYME-PRODUCT 4 COMPLEXES	-11.1758	-12.7353
1XBB_8853	TRANSFERASE 30-AUG-04 1XBB	CRYSTAL STRUCTURE OF THE SYK TYROSINE KINASE DOMAIN WITH 2 GLEEVEC	-11.1698	-18.6306
1DF7_1118	OXIDOREDUCTASE 17-NOV-99 1DF7	DIHYDROFOLATE REDUCTASE OF MYCOBACTERIUM TUBERCULOSIS 2 COMPLEXED WITH NADPH AND METHOTREXATE	-11.16	-20.224
1FEM_1871	TRANSPORT PROTEIN 29-AUG-94 1FEM	CRYSTALLOGRAPHIC STUDIES ON COMPLEXES BETWEEN RETINOIDS AND 2 PLASMA RETINOL-BINDING PROTEIN	-11.1562	-19.0131
1FK3_1905	LIPID TRANSPORT 09-AUG-00 1FK3	STRUCTURAL BASIS OF NON-SPECIFIC LIPID BINDING IN MAIZE 2 LIPID-TRANSFER PROTEIN COMPLEXES WITH PALMITOLEIC ACID 3 REVEALED BY HIGH-RESOLUTION X-RAY CRYSTALLOGRAPHY	-11.1312	-10.3293
1Q4G_6210	OXIDOREDUCTASE 03-AUG-03 1Q4G	2.0 ANGSTROM CRYSTAL STRUCTURE OF OVINE PROSTAGLANDIN H2 2 SYNTHASE-1, IN COMPLEX WITH ALPHA-METHYL-4-BIPHENYLACETIC 3 ACID	-11.1155	-14.6125
1VF1_8247	TRANSFERASE 07-APR-04 1VF1	CGSTA1-1 IN COMPLEX WITH GLUTATHIONE	-11.1085	-5.61877
2FT9_12279	LIPID BINDING PROTEIN 24-JAN-06 2FT9	CRYSTAL STRUCTURE OF AXOLOTL (AMBYSTOMA MEXICANUM) LIVER 2 BILE ACID-BINDING PROTEIN BOUND TO CHOLIC ACID	-11.1063	-16.8188
2BOZ_10674	REACTION CENTER 15-APR-05 2BOZ	PHOTOSYNTHETIC REACTION CENTER MUTANT WITH GLY M203 2 REPLACED WITH LEU	-11.0976	-14.1223
1G3M_2149	TRANSFERASE 24-OCT-00 1G3M	CRYSTAL STRUCTURE OF HUMAN ESTROGEN SULFOTRANSFERASE IN 2 COMPLEX WITH IN-ACTIVE COFACTOR PAP AND 3,5,3',5'- 3 TETRACHLORO-BIPHENYL-4,4'-DIOL	-11.0895	-15.5879
1VG8_8261	PROTEIN TRANSPORT 23-APR-04 1VG8	GPPNHP-BOUND RAB7	-11.0797	1.48214
1O5C_5380	BLOOD CLOTTING, HYDROLASE 09-SEP-03 1O5C	DISSECTING AND DESIGNING INHIBITOR SELECTIVITY DETERMINANTS 2 AT THE S1 SITE USING AN ARTIFICIAL ALA190 PROTEASE (ALA190 3 UPA)	-11.0778	-18.0316
1VLH_8309	TRANSFERASE 23-JUL-04 1VLH	CRYSTAL STRUCTURE OF PHOSPHOPANTETHEINE ADENYLYLTRANSFERASE 2 (TM0741) FROM THERMOTOGA MARITIMA AT 2.20 A RESOLUTION	-11.0725	-5.75821
1NZC_5262	ISOMERASE 17-FEB-03 1NZC	THE HIGH RESOLUTION STRUCTURES OF RMLC FROM STREPTOCOCCUS 2 SUIS IN COMPLEX WITH DTDP-D-XYLOSE	-11.0561	-4.52537
1S8C_7035	OXIDOREDUCTASE 02-FEB-04 1S8C	CRYSTAL STRUCTURE OF HUMAN HEME OXYGENASE IN A COMPLEX WITH 2 BILIVERDINE	-11.0411	-17.8166
2DSG_11513	TRANSFERASE 30-JUN-06 2DSG	CRYSTAL STRUCTURE OF LYS26 TO ARG MUTANT OF DIPHTHINE 2 SYNTHASE	-11.0334	-12.6866
2UWW_15477	PHOTOSYNTHESIS 23-MAR-07 2UWW	X-RAY HIGH RESOLUTION STRUCTURE OF THE PHOTOSYNTHETIC 2 REACTION CENTER FROM RB. SPHAEROIDES AT PH 6.5 IN THE 3 NEUTRAL STATE	-11.0149	-13.9645
1RAH_6639	TRANSFERASE 14-AUG-92 1RAH	CRYSTAL STRUCTURE OF CTP-LIGATED T STATE ASPARTATE 2 TRANSCARBAMOYLASE AT 2.5 ANGSTROMS RESOLUTION: 3 IMPLICATIONS FOR ATCASE MUTANTS AND THE MECHANISM OF 4 NEGATIVE COOPERATIVITY	-11.0143	-10.2662
1PI4_5979	HYDROLASE 29-MAY-03 1PI4	STRUCTURE OF N289A MUTANT OF AMPC IN COMPLEX WITH SM3, A 2 PHENYLGLYCLBORONIC ACID BEARING THE CEPHALOTHIN R1 SIDE 3 CHAIN	-11.0138	-8.95862
1C4V	HYDROLASE 25-SEP-99 1C4V	SELECTIVE NON ELECTROPHILIC THROMBIN INHIBITORS WITH 2 CYCLOHEXYL MOIETIES.	-11.0057	-24.3429
2BJS_10609	OXIDOREDUCTASE 06-AUG-04 2BJS	ISOPENICILLIN N SYNTHASE C-TERMINAL TRUNCATION MUTANT	-10.9952	-6.67144
4ENG_16093	GLYCOSYL HYDROLASE 17-OCT-96 4ENG	STRUCTURE OF ENDOGLUCANASE V CELLOHEXAOSE COMPLEX	-10.9828	-6.43455
1RA3_6627	OXIDOREDUCTASE 28-OCT-96 1RA3	DIHYDROFOLATE REDUCTASE COMPLEXED WITH METHOTREXATE AND 2 NICOTINAMIDE ADENINE DINUCLEOTIDE PHOSPHATE (OXIDIZED FORM)	-10.9808	-9.77755
1A8R_113	HYDROLASE 27-MAR-98 1A8R	GTP CYCLOHYDROLASE I (H112S MUTANT) IN COMPLEX WITH GTP	-10.9775	-2.72997
1GM8_2362	HYDROLASE 10-AUG-01 1GM8	CRYSTAL STRUCTURES OF PENICILLIN ACYLASE ENZYME-SUBSTRATE 2 COMPLEXES: STRUCTURAL INSIGHTS INTO THE CATALYTIC MECHANISM	-10.9704	-21.2065
1POB_6036	HYDROLASE 07-SEP-92 1POB	CRYSTAL STRUCTURE OF COBRA-VENOM PHOSPHOLIPASE A2 IN A 2 COMPLEX WITH A TRANSITION-STATE ANALOGUE	-10.9262	-11.6246
2PX5_14777	TRANSFERASE 14-MAY-07 2PX5	CRYSTAL STRUCTURE OF THE MURRAY VALLEY ENCEPHALITIS VIRUS 2 NS5 2'-O METHYLTRANSFERASE DOMAIN IN COMPLEX WITH SAH 3 (ORTHORHOMBIC CRYSTAL FORM)	-10.9245	-6.51327
1BHX_482	SERINE PROTEASE 10-JUN-98 1BHX REVDAT 2 2 1 JRNL KEYWDS HEADER HETNAM	X-RAY STRUCTURE OF THE COMPLEX OF HUMAN ALPHA THROMBIN WITH 2 THE INHIBITOR SDZ 229-357	-10.913	-16.1649
2Q9S_14939	LIPID BINDING PROTEIN 13-JUN-07 2Q9S	LINOLEIC ACID BOUND TO FATTY ACID BINDING PROTEIN 4	-10.9107	-17.0473
1XIN_8940	ISOMERASE(INTRAMOLECULAR OXIDOREDUCTSE) 06-APR-92 1XIN	PROTEIN ENGINEERING OF XYLOSE (GLUCOSE) ISOMERASE FROM 2 ACTINOPLANES MISSOURIENSIS. 1. CRYSTALLOGRAPHY AND SITE- 3 DIRECTED MUTAGENESIS OF METAL BINDING SITES	-10.9058	-6.3355
2YWW_15735	METAL BINDING PROTEIN 23-APR-07 2YWW	CRYSTAL STRUCTURE OF ASPARTATE CARBAMOYLTRANSFERASE 2 REGULATORY CHAIN FROM METHANOCALDOCOCCUS JANNASCHII	-10.9023	-12.5084
2BDJ_10489	TRANSFERASE 20-OCT-05 2BDJ	SRC KINASE IN COMPLEX WITH INHIBITOR AP23464	-10.901	-14.5893
1QIT_6367	AMINOTRANSFERASE 15-JUN-99 1QIT	ASPARTATE AMINOTRANSFERASE FROM ESCHERICHIA COLI, C191W 2 MUTATION, WITH BOUND MALEATE	-10.8951	-11.671
1PME_6022	TRANSFERASE 08-JUN-98 1PME	STRUCTURE OF PENTA MUTANT HUMAN ERK2 MAP KINASE COMPLEXED 2 WITH A SPECIFIC INHIBITOR OF HUMAN P38 MAP KINASE	-10.8785	-18.8608
1DOE_1208	OXIDOREDUCTASE 06-SEP-94 1DOE	THE MOBIL FLAVIN OF 4-OH BENZOATE HYDROXYLASE: MOTION OF A 2 PROSTHETIC GROUP REGULATES CATALYSIS	-10.8749	-15.371
1F7S_1792	PLANT PROTEIN 27-JUN-00 1F7S	CRYSTAL STRUCTURE OF ADF1 FROM ARABIDOPSIS THALIANA	-10.867	-8.7176
1H60_2661	FLAVOENZYM 04-JUN-01 1H60	STRUCTURE OF PENTAERYTHRITOL TETRANITRATE REDUCTASE IN 2 COMPLEX WITH PROGESTERONE	-10.8489	-11.6183
2F99_12043	BIOSYNTHETIC PROTEIN 05-DEC-05 2F99	CRYSTAL STRUCTURE OF THE POLYKETIDE CYCLASE AKNH WITH BOUND 2 SUBSTRATE AND PRODUCT ANALOGUE: IMPLICATIONS FOR CATALYTIC 3 MECHANISM AND PRODUCT STEREOSELECTIVITY.	-10.8446	-19.6412
2QD2_14973	BIOSYNTHETIC PROTEIN 20-JUN-07 2QD2	F110A VARIANT OF HUMAN FERROCHELATASE WITH PROTOHEME BOUND	-10.8294	-6.6875
2NYU_14047	TRANSFERASE 21-NOV-06 2NYU	CRYSTAL STRUCTURE OF HUMAN FTSJ HOMOLOG 2 (E.COLI) PROTEIN 2 IN COMPLEX WITH S-ADENOSYLMETHIONINE	-10.7956	-6.50413
1QIR_6363	AMINOTRANSFERASE 16-JUN-99 1QIR	ASPARTATE AMINOTRANSFERASE FROM ESCHERICHIA COLI, C191Y 2 MUTATION, WITH BOUND MALEATE	-10.786	-21.4503
1OBO_5466	ELECTRON TRANSFER 31-JAN-03 1OBO	W57L FLAVODOXIN FROM ANABAENA	-10.7858	-1.84705
1JMF_3481	TRANSFERASE 13-SEP-97 1JMF	CONTRIBUTIONS OF ORIENTATION AND HYDROGEN BONDING TO 2 CATALYSIS IN ASN-229 MUTANTS OF THYMIDYLATE SYNTHASE	-10.7839	-9.95469
3RAP_16061	SIGNALING PROTEIN 31-MAY-99 3RAP	THE SMALL G PROTEIN RAP2 IN A NON CATALYTIC COMPLEX WITH GTP REVDAT 2 22-DEC-99 3RAP 1 JRNL	-10.7735	-11.1414
1G78_2206	OXIDOREDUCTASE 09-NOV-00 1G78	X-RAY STRUCTURE OF ESCHERICHIA COLI PYRIDOXINE 5'-PHOSPHATE 2 OXIDASE COMPLEXED WITH PYRIDOXAL 5'-PHOSPHATE AT 2.0 A 3 RESOLUTION	-10.7689	-14.7516
2HG1_12976	CHAPERONE 26-JUN-06 2HG1	N-DOMAIN OF GRP94 IN COMPLEX WITH THE NOVEL LIGAND N-(2- 2 HYDROXYL)ETHYL CARBOXYAMIDO ADENOSINE	-10.7586	-13.485
2IBA_13319	OXIDOREDUCTASE 11-SEP-06 2IBA	URATE OXIDASE FROM ASPERGILLUS FLAVUS COMPLEXED WITH ITS 2 INHIBITOR 8-AZAXANTHINE	-10.7429	-8.92402
1RY5_6922	PHOTOSYNTHESIS 19-DEC-03 1RY5	PHOTOSYNTHETIC REACTION CENTER MUTANT FROM RHODOBACTER 2 SPHAEROIDES WITH ASP L213 REPLACED WITH ASN	-10.7208	-10.406
1S3Y_6990	OXIDOREDUCTASE 14-JAN-04 1S3Y	STRUCTURE DETERMINATION OF TETRAHYDROQUINAZOLINE 2 ANTIFOLATES IN COMPLEX WITH HUMAN AND PNEUMOCYSTIS CARINII 3 DIHYDROFOLATE REDUCTASE: CORRELATIONS OF ENZYME 4 SELECTIVITY AND STEREOCHEMISTRY	-10.707	-8.76328
2CL5_11186	TRANSFERASE 26-APR-06 2CL5	CATECHOL-O-METHYLTRANSFERASE IN COMPLEX WITH AN INHIBITOR	-10.7037	8.03021
1C2F_651	HYDROLASE/HYDROLASE INHIBITOR 21-JUL-99 1C2F	RECRUITING ZINC TO MEDIATE POTENT, SPECIFIC INHIBITION OF 2 SERINE PROTEASES	-10.6988	-11.385
1C29_647	LYASE/LYASE INHIBITOR 23-JUL-99 1C29	CRYSTAL STRUCTURE OF THE COMPLEX OF BACTERIAL TRYPTOPHAN 2 SYNTHASE WITH THE TRANSITION STATE ANALOGUE INHIBITOR 4-(2- 3 HYDROXYPHENYLTHIO)-1-BUTENYLPHOSPHONIC ACID	-10.6884	-10.9341
2PFH_14583	OXIDOREDUCTASE 05-APR-07 2PFH	COMPLEX OF ALDOSE REDUCTASE WITH NADP+ AND SIMALTANEOUSLY 2 BOUND COMPETETIVE INHIBITORS FIDARESTAT AND IDD594. 3 CONCENTRATION OF FIDARESTAT IN SOAKING SOLUTION IS LESS 4 THAN CONCENTRATION OF IDD594.	-10.6806	-13.0243
7GSS_16251	TRANSFERASE 13-AUG-97 7GSS	HUMAN GLUTATHIONE S-TRANSFERASE P1-1, COMPLEX WITH 2 GLUTATHIONE	-10.6786	-14.4155
2R3I_15202	TRANSFERASE 29-AUG-07 2R3I	CRYSTAL STRUCTURE OF CYCLIN-DEPENDENT KINASE 2 WITH 2 INHIBITOR	-10.6708	-14.7759
2H21_12790	TRANSFERASE 17-MAY-06 2H21	STRUCTURE OF RUBISCO LSMT BOUND TO ADOMET	-10.6702	-18.4902
1ZTH_9821	TRANSFERASE 27-MAY-05 1ZTH	CRYSTAL STRUCTURE OF A.FULGIDUS RIO1 SERINE PROTEIN KINASE 2 BOUND TO ADP AND MANGANESE ION	-10.6694	-17.733
1U5R_7773	TRANSFERASE 28-JUL-04 1U5R	CRYSTAL STRUCTURE OF THE TAO2 KINASE DOMAIN: ACTIVATION AND 2 SPECIFITY OF A STE20P MAP3K	-10.6647	-16.1466
1K2T_3658	OXIDOREDUCTASE 28-SEP-01 1K2T	STRUCTURE OF RAT BRAIN NNOS HEME DOMAIN COMPLEXED WITH S- 2 ETHYL-N-PHENYL-ISOTHIOUREA	-10.6618	-14.7267
1X3M_8797	TRANSFERASE 09-MAY-05 1X3M	CRYSTAL STRUCTURE OF ADP BOUND PROPIONATE KINASE (TDCD) 2 FROM SALMONELLA TYPHIMURIUM	-10.6549	-18.2736
2HMB_13044	LIPID-BINDING PROTEIN 11-SEP-92 2HMB	THREE-DIMENSIONAL STRUCTURE OF RECOMBINANT HUMAN MUSCLE 2 FATTY ACID-BINDING PROTEIN	-10.6462	-11.8264
1JX2_3589	HYDROLASE 05-SEP-01 1JX2	CRYSTAL STRUCTURE OF THE NUCLEOTIDE-FREE DYNAMIN A GTPASE 2 DOMAIN, DETERMINED AS MYOSIN FUSION	-10.6408	-2.53028
2H00_12768	TRANSFERASE 12-MAY-06 2H00	HUMAN METHYLTRANSFERASE 10 DOMAIN CONTAINING PROTEIN	-10.6273	-9.42974
1G9Q_2242	HYDROLASE 27-NOV-00 1G9Q	COMPLEX STRUCTURE OF THE ADPR-ASE AND ITS SUBSTRATE ADP- 2 RIBOSE	-10.6045	-0.927006
1M9A_4520	TRANSFERASE 28-JUL-02 1M9A	CRYSTAL STRUCTURE OF THE 26 KDA GLUTATHIONE S-TRANSFERASE 2 FROM SCHISTOSOMA JAPONICUM COMPLEXED WITH S- 3 HEXYLGLUTATHIONE	-10.6016	-15.6157
1K4M_3677	TRANSFERASE 08-OCT-01 1K4M	CRYSTAL STRUCTURE OF E.COLI NICOTINIC ACID MONONUCLEOTIDE 2 ADENYLYLTRANSFERASE COMPLEXED TO DEAMIDO-NAD	-10.5833	-3.43595
1G27_2134	HYDROLASE 17-OCT-00 1G27	CRYSTAL STRUCTURE OF E.COLI POLYPEPTIDE DEFORMYLASE 2 COMPLEXED WITH THE INHIBITOR BB-3497	-10.5751	-12.3146
1YJZ_9341	TRANSFERASE 16-JAN-05 1YJZ	K226M MUTANT OF SERINE HYDROXYMETHYLTRANSFERASE FROM B. 2 STEAROTHERMOPHILUS	-10.5747	-7.3414
2BXT_10792	HYDROLASE 04-JUL-05 2BXT	DESIGN AND DISCOVERY OF NOVEL, POTENT THROMBIN INHIBITORS 2 WITH A SOLUBILIZING CATIONIC P1-P2-LINKER	-10.5656	-9.21303
1URG_7958	MALTOSE-BINDING PROTEIN 29-OCT-03 1URG	X-RAY STRUCTURES FROM THE MALTOSE-MALTODEXTRIN BINDING 2 PROTEIN OF THE THERMOACIDOPHILIC BACTERIUM 3 ALICYCLOBACILLUS ACIDOCALDARIUS	-10.563	-19.1995
1TYS_7686	TRANSFERASE(METHYLTRANSFERASE) 07-MAY-93 1TYS	WATER-MEDIATED SUBSTRATE(SLASH)PRODUCT DISCRIMINATION: THE 2 PRODUCT COMPLEX OF THYMIDYLATE SYNTHASE AT 1.83 ANGSTROMS	-10.54	-3.41942
1KM1_3857	LYASE 13-DEC-01 1KM1	OROTIDINE MONOPHOSPHATE DECARBOXYLASE MUTANT S127A CRYSTAL 2 STRUCTURE	-10.5381	-3.35804
1W83_8537	KINASE/INHIBITOR COMPLEX 15-SEP-04 1W83	P38 KINASE CRYSTAL STRUCTURE IN COMPLEX WITH SMALL MOLECULE 2 INHIBITOR	-10.5283	-15.4634
1FLN_1921	ELECTRON TRANSPORT 18-DEC-96 1FLN	CLOSTRIDIUM BEIJERINCKII FLAVODOXIN MUTANT: D58P REDUCED	-10.4994	-12.2847
1LEV_4188	HYDROLASE 10-APR-02 1LEV	PORCINE KIDNEY FRUCTOSE-1,6-BISPHOSPHATASE COMPLEXED WITH 2 AN AMP-SITE INHIBITOR	-10.4948	-8.19487
2GA9_12494	TRANSFERASE 08-MAR-06 2GA9	CRYSTAL STRUCTURE OF THE HETERODIMERIC VACCINIA VIRUS 2 POLYADENYLATE POLYMERASE WITH BOUND ATP-GAMMA-S	-10.4922	-12.8172
1KQW_3915	TRANSPORT PROTEIN 08-JAN-02 1KQW	CRYSTAL STRUCTURE OF HOLO-CRBP FROM ZEBRAFISH	-10.4773	-12.1226
2B67_10422	OXIDOREDUCTASE 30-SEP-05 2B67	CRYSTAL STRUCTURE OF THE NITROREDUCTASE FAMILY PROTEIN FROM 2 STREPTOCOCCUS PNEUMONIAE TIGR4	-10.4747	7.34558
2AVD_10300	TRANSFERASE 29-AUG-05 2AVD	CRYSTAL STRUCTURE OF HUMAN CATECHOL-O-METHYLTRANSFERASE 2 DOMAIN CONTAINING 1	-10.4746	-21.0447
2AJV_10176	IMMUNE SYSTEM 02-AUG-05 2AJV	CRYSTAL STRUCTURE OF COCAINE CATALYTIC ANTIBODY 7A1 FAB' IN 2 COMPLEX WITH COCAINE	-10.4595	-6.65979
1ESQ_1644	TRANSFERASE 10-APR-00 1ESQ	CRYSTAL STRUCTURE OF THIAZOLE KINASE MUTANT (C198S) WITH 2 ATP AND THIAZOLE PHOSPHATE.	-10.4529	-15.8445
2C81_10994	TRANSFERASE 30-NOV-05 2C81	CRYSTAL STRUCTURES OF THE PLP- AND PMP-BOUND FORMS OF BTRR, 2 A DUAL FUNCTIONAL AMINOTRANSFERASE INVOLVED IN BUTIROSIN 3 BIOSYNTHESIS.	-10.4444	9.16005
1RA2_6626	OXIDOREDUCTASE 28-OCT-96 1RA2	DIHYDROFOLATE REDUCTASE COMPLEXED WITH FOLATE AND 2 NICOTINAMIDE ADENINE DINUCLEOTIDE PHOSPHATE (OXIDIZED FORM)	-10.4357	-11.5842
8GSS_16279	TRANSFERASE 14-AUG-97 8GSS	HUMAN GLUTATHIONE S-TRANSFERASE P1-1, COMPLEX WITH 2 GLUTATHIONE	-10.4355	-13.309
1FX9_2067	HYDROLASE 25-SEP-00 1FX9	CARBOXYLIC ESTER HYDROLASE COMPLEX (DIMERIC PLA2 + MJ33 2 INHIBITOR + SULPHATE IONS)	-10.4318	-14.3449
2FBZ_12079	OXIDOREDUCTASE 10-DEC-05 2FBZ	HEME-NO COMPLEX IN A BACTERIAL NITRIC OXIDE SYNTHASE	-10.4299	-14.9052
1CIN_814	LYASE(OXO-ACID) 20-OCT-93 1CIN	THE POSITIONS OF HIS-64 AND A BOUND WATER IN HUMAN CARBONIC 2 ANHYDRASE II UPON BINDING THREE STRUCTURALLY RELATED 3 INHIBITORS	-10.4268	-12.1248
2EMR_11813	TRANSFERASE 28-MAR-07 2EMR	MUTANT L65M STRUCTURE OF PH0725 FROM PYROCOCCUS HORIKOSHII 2 OT3	-10.4208	-16.8027
1S9J_7049	TRANSFERASE 04-FEB-04 1S9J	X-RAY STRUCTURE OF THE HUMAN MITOGEN-ACTIVATED PROTEIN 2 KINASE KINASE 1 (MEK1) IN A COMPLEX WITH LIGAND AND MGATP	-10.4129	-14.0359
2UV5_15438	TRANSFERASE 09-MAR-07 2UV5	CRYSTAL STRUCTURE OF A CBS DOMAIN PAIR FROM THE REGULATORY 2 GAMMA1 SUBUNIT OF HUMAN AMPK IN COMPLEX WITH AMP	-10.4024	1.82126
2AI3_10148	TRANSFERASE 28-JUL-05 2AI3	PURINE NUCLEOSIDE PHOSPHORYLASE FROM CALF SPLEEN	-10.4017	0.752399
2A2X_9953	HYDROLASE/HYDROLASE INHIBITOR 23-JUN-05 2A2X	ORALLY ACTIVE THROMBIN INHIBITORS IN COMPLEX WITH THROMBIN 2 INH12	-10.3981	-17.4471
1V3E_8142	HYDROLASE 30-OCT-03 1V3E	STRUCTURE OF THE HEMAGGLUTININ-NEURAMINIDASE FROM HUMAN 2 PARAINFLUENZA VIRUS TYPE III: COMPLEX WITH ZANAMAVIR	-10.391	-17.2192
2AAZ_10046	TRANSFERASE 14-JUL-05 2AAZ	CRYPTOCOCCUS NEOFORMANS THYMIDYLATE SYNTHASE COMPLEXED WITH 2 SUBSTRATE AND AN ANTIFOLATE	-10.3801	-10.9552
2GSS_12690	TRANSFERASE 29-OCT-96 2GSS	HUMAN GLUTATHIONE S-TRANSFERASE P1-1 IN COMPLEX WITH 2 ETHACRYNIC ACID	-10.3776	-13.1651
1HA7_2719	PHOTOSYNTHESIS 28-MAR-01 1HA7	STRUCTURE OF A LIGHT-HARVESTING PHYCOBILIPROTEIN, C- 2 PHYCOCYANIN FROM SPIRULINA PLATENSIS AT 2.2A RESOLUTION	-10.3737	-15.9676
3BQD_15963	PROTEIN BINDING 20-DEC-07 3BQD	DOUBLING THE SIZE OF THE GLUCOCORTICOID RECEPTOR LIGAND 2 BINDING POCKET BY DEACYLCORTIVAZOL	-10.3696	8.66942
2B51_10407	TRANSFERASE/RNA BINDING PROTEIN 27-SEP-05 2B51	STRUCTURAL BASIS FOR UTP SPECIFICITY OF RNA EDITING TUTASES 2 FROM TRYPANOSOMA BRUCEI	-10.368	-8.09082
1F74_1782	LYASE 26-JUN-00 1F74	CRYSTAL STRUCTURE ANALYSIS OF N-ACETYLNEURAMINATE LYASE 2 FROM HAEMOPHILUS INFLUENZAE: CRYSTAL FORM II COMPLEXED 3 WITH 4-DEOXY-SIALIC ACID	-10.3643	-1.88516
35C8_15840	CATALYTIC ANTIBODY 18-MAR-98 35C8	CATALYTIC ANTIBODY 5C8, FAB-INHIBITOR COMPLEX	-10.3551	-16.4305
1RG7_6733	OXIDOREDUCTASE 27-NOV-96 1RG7	DIHYDROFOLATE REDUCTASE COMPLEXED WITH METHOTREXATE	-10.3487	-25.2373
1VPO_8327	IMMUNE SYSTEM 15-NOV-04 1VPO REVDAT 2 11-JAN-05 1VPO 1	CRYSTAL STRUCTURE ANALYSIS OF THE ANTI-TESTOSTERONE FAB IN 2 COMPLEX WITH TESTOSTERONE	-10.3384	-7.04991
2ONM_14308	OXIDOREDUCTASE 24-JAN-07 2ONM	HUMAN MITOCHONDRIAL ALDEHYDE DEHYDROGENASE ASIAN VARIANT, 2 ALDH2*2, COMPLEXED WITH NAD+	-10.3338	-9.82061
2AXR_10323	OXIDOREDUCTASE 05-SEP-05 2AXR	CRYSTAL STRUCTURE OF GLUCOOLIGOSACCHARIDE OXIDASE FROM 2 ACREMONIUM STRICTUM: A NOVEL FLAVINYLATION OF 6-S- 3 CYSTEINYL, 8ALPHA-N1-HISTIDYL FAD	-10.328	-14.7709
2NPN_13951	TRANSFERASE 27-OCT-06 2NPN	CRYSTAL STRUCTURE OF PUTATIVE COBALAMIN SYNTHESIS RELATED 2 PROTEIN (COBF) FROM CORYNEBACTERIUM DIPHTHERIAE	-10.3253	-15.6096
1OD6_5495	TRANSFERASE 13-FEB-03 1OD6	THE CRYSTAL STRUCTURE OF PHOSPHOPANTETHEINE 2 ADENYLYLTRANSFERASE FROM THERMUS THERMOPHILUS IN COMPLEX 3 WITH 4'-PHOSPHOPANTETHEINE	-10.3117	-4.69061
2IEJ_13353	TRANSFERASE 19-SEP-06 2IEJ	HUMAN PROTEIN FARNESYLTRANSFERASE COMPLEXED WITH INHIBITOR 2 COMPOUND STN-48 AND FPP ANALOG AT 1.8A RESOLUTION	-10.3079	-13.2622
1OS6_5688	ELECTRON TRANSPORT 18-MAR-03 1OS6	CYTOCHROME C7 (PPCA) FROM GEOBACTER SULFURREDUCENS	-10.2904	-16.7154
2UXJ_15491	PHOTOSYNTHESIS 28-MAR-07 2UXJ	X-RAY HIGH RESOLUTION STRUCTURE OF THE PHOTOSYNTHETIC 2 REACTION CENTER FROM RB. SPHAEROIDES AT PH 10 IN THE 3 NEUTRAL STATE	-10.2804	-12.8773
2ED5_11745	TRANSFERASE 14-FEB-07 2ED5	MUTANT S147M STRUCTURE OF PH0725 FROM PYROCOCCUS HORIKOSHII 2 OT3	-10.2745	-16.4453
1E7U_1448	PHOSPHOINOSITIDE 3-KINASE GAMMA 07-SEP-00 1E7U	STRUCTURE DETERMINANTS OF PHOSPHOINOSITIDE 3-KINASE 2 INHIBITION BY WORTMANNIN, LY294002, QUERCETIN, MYRICETIN 3 AND STAUROSPORINE	-10.2509	-14.3082
1EJ1_1559	TRANSLATION 29-FEB-00 1EJ1	COCRYSTAL STRUCTURE OF THE MESSENGER RNA 5' CAP-BINDING 2 PROTEIN (EIF4E) BOUND TO 7-METHYL-GDP	-10.2381	-4.62268
1DVR_1272	TRANSFERASE (PHOSPHOTRANSFERASE) 14-DEC-95 1DVR	STRUCTURE OF A MUTANT ADENYLATE KINASE LIGATED WITH AN ATP- 2 ANALOGUE SHOWING DOMAIN CLOSURE OVER ATP	-10.2364	-14.0168
1R51_6587	OXIDOREDUCTASE 09-OCT-03 1R51	URATE OXIDASE FROM ASPERGILLUS FLAVUS COMPLEXED WITH ITS 2 INHIBITOR 8-AZAXANTHIN	-10.2288	-10.9951
2IM2_13426	TRANSFERASE 03-OCT-06 2IM2	CRYSTAL STRUCTURE OF POLIOVIRUS POLYMERASE COMPLEXED WITH 2 UTP AND MG2+	-10.2257	-17.6055
2OF0_14194	HYDROLASE 02-JAN-07 2OF0	X-RAY CRYSTAL STRUCTURE OF BETA SECRETASE COMPLEXED WITH 2 COMPOUND 5	-10.2181	-19.3606
2DDH_11428	OXIDOREDUCTASE 29-JAN-06 2DDH	CRYSTAL STRUCTURE OF ACYL-COA OXIDASE COMPLEXED WITH 3-OH- 2 DODECANOATE	-10.2064	-23.3081
1MQB_4693	TRANSFERASE 16-SEP-02 1MQB	CRYSTAL STRUCTURE OF EPHRIN A2 (EPHA2) RECEPTOR PROTEIN 2 KINASE	-10.1874	-14.4358
1YZK_9486	PROTEIN TRANSPORT 28-FEB-05 1YZK	GPPNHP BOUND RAB11 GTPASE	-10.1861	-17.4179
1HWL_2897	OXIDOREDUCTASE 09-JAN-01 1HWL	COMPLEX OF THE CATALYTIC PORTION OF HUMAN HMG-COA REDUCTASE 2 WITH ROSUVASTATIN (FORMALLY KNOWN AS ZD4522)	-10.1861	-6.48172
2IM0_13424	TRANSFERASE 03-OCT-06 2IM0	CRYSTAL STRUCTURE OF POLIOVIRUS POLYMERASE COMPLEXED WITH 2 CTP AND MG2+	-10.1718	-25.7468
1PJS_6000	TRANSFERASE/OXIDOREDUCTASE/LYASE 03-JUN-03 1PJS	THE CO-CRYSTAL STRUCTURE OF CYSG, THE MULTIFUNCTIONAL 2 METHYLTRANSFERASE/DEHYDROGENASE/FERROCHELATASE FOR 3 SIROHEME SYNTHESIS, IN COMPLEX WITH IT NAD COFACTOR	-10.1679	-14.2539
1FSG_2007	TRANSFERASE 08-SEP-00 1FSG	TOXOPLASMA GONDII HYPOXANTHINE-GUANINE 2 PHOSPHORIBOSYLTRANSFERASE COMPLEXED WITH 9-DEAZAGUANINE, 3 ALPHA-D-5-PHOSPHORIBOSYL-1-PYROPHOSPHATE (PRPP) AND TWO 4 MG2+ IONS	-10.1676	-0.994128
1FND_1938	OXIDOREDUCTASE (NADP+(A),FERREDOXIN(A)) 05-JAN-95 1FND	REFINED CRYSTAL STRUCTURE OF SPINACH FERREDOXIN REDUCTASE 2 AT 1.7 ANGSTROMS RESOLUTION: OXIDIZED, REDUCED, AND 2'- 3 PHOSPHO-5'-AMP BOUND STATES	-10.1482	-9.47599
2NVD_14006	OXIDOREDUCTASE 12-NOV-06 2NVD	HUMAN ALDOSE REDUCTASE COMPLEXED WITH NOVEL NAPHTHO[1,2- 2 D]ISOTHIAZOLE ACETIC ACID DERIVATIVE (2)	-10.139	-15.4958
2PGT_14603	TRANSFERASE 17-FEB-97 2PGT	CRYSTAL STRUCTURE OF HUMAN GLUTATHIONE S-TRANSFERASE P1- 2 1[V104] COMPLEXED WITH (9R,10R)-9-(S-GLUTATHIONYL)-10- 3 HYDROXY-9,10-DIHYDROPHENANTHRENE	-10.1345	-14.3874
1JCQ_3376	TRANSFERASE 11-JUN-01 1JCQ	CRYSTAL STRUCTURE OF HUMAN PROTEIN FARNESYLTRANSFERASE 2 COMPLEXED WITH FARNESYL DIPHOSPHATE AND THE PEPTIDOMIMETIC 3 INHIBITOR L-739,750	-10.1336	-18.0993
1VFZ_8256	TRANSPORT PROTEIN 19-APR-04 1VFZ	CRYSTAL STRUCTURE OF THE KIF1A MOTOR DOMAIN COMPLEXED WITH 2 ADP-MG-VO4	-10.1302	-2.868
1BYG_608	TRANSFERASE 14-OCT-98 1BYG	KINASE DOMAIN OF HUMAN C-TERMINAL SRC KINASE (CSK) IN 2 COMPLEX WITH INHIBITOR STAUROSPORINE	-10.1292	-14.5152
1WMA_8650	OXIDOREDUCTASE 06-JUL-04 1WMA	CRYSTAL STRUCTURE OF HUMAN CBR1 IN COMPLEX WITH HYDROXY-PP	-10.1222	-23.4541
2V8Y_15614	TRANSLATION 16-AUG-07 2V8Y	CRYSTALLOGRAPHIC AND MASS SPECTROMETRIC CHARACTERISATION OF 2 EIF4E WITH N7-CAP DERIVATIVES	-10.1208	-5.59073
1MZC_4799	TRANSFERASE 07-OCT-02 1MZC	CO-CRYSTAL STRUCTURE OF HUMAN FARNESYLTRANSFERASE WITH 2 FARNESYLDIPHOSPHATE AND INHIBITOR COMPOUND 33A	-10.1189	-20.3873
2OVY_14385	HYDROLASE 15-FEB-07 2OVY	CRYSTAL STRUCTURE OF THE CATALYTIC DOMAIN OF RAT 2 PHOSPHODIESTERASE 10A	-10.11	-23.6971
1A0T_44	OUTER MEMBRANE PROTEIN 08-DEC-97 1A0T	SUCROSE-SPECIFIC PORIN, WITH BOUND SUCROSE MOLECULES	-10.1095	-14.5794
1X3N_8798	TRANSFERASE 10-MAY-05 1X3N	CRYSTAL STRUCTURE OF AMPPNP BOUND PROPIONATE KINASE (TDCD) 2 FROM SALMONELLA TYPHIMURIUM	-10.1064	-8.29814
1JDJ_3390	OXIDOREDUCTASE 14-JUN-01 1JDJ	CRYSTAL STRUCTURE OF LEISHMANIA MEXICANA GLYCEROL-3- 2 PHOSPHATE DEHYDROGENASE IN COMPLEX WITH 2-FLUORO-6- 3 CHLOROPURINE	-10.0955	-15.1055
1V40_8149	ISOMERASE 07-NOV-03 1V40	FIRST INHIBITOR COMPLEX STRUCTURE OF HUMAN HEMATOPOIETIC 2 PROSTAGLANDIN D SYNTHASE	-10.0815	-20.6193
1X8D_8827	BIOSYNTHETIC PROTEIN 18-AUG-04 1X8D	CRYSTAL STRUCTURE OF E. COLI YIIL PROTEIN CONTAINING L- 2 RHAMNOSE	-10.0796	-9.81333
2J4J_13661	TRANSFERASE 01-SEP-06 2J4J	CRYSTAL STRUCTURE OF URIDYLATE KINASE FROM SULFOLOBUS 2 SOLFATARICUS IN COMPLEX WITH UMP AND AMPPCP TO 2.1 3 ANGSTROM RESOLUTION	-10.0776	7.05747
2NY3_14039	VIRAL PROTEIN/IMMUNE SYSTEM 20-NOV-06 2NY3	HIV-1 GP120 ENVELOPE GLYCOPROTEIN (K231C, T257S, E267C, 2 S334A, S375W) COMPLEXED WITH CD4 AND ANTIBODY 17B	-10.0751	-6.36076
1DAY_1092	TRANSFERASE 01-NOV-99 1DAY	CRYSTAL STRUCTURE OF A BINARY COMPLEX OF PROTEIN KINASE CK2 2 (ALPHA-SUBUNIT) AND MG-GMPPNP	-10.0644	-13.9775
1Y5M_9209	OXIDOREDUCTASE 02-DEC-04 1Y5M	THE CRYSTAL STRUCTURE OF MURINE 11B-HYDROXYSTEROID 2 DEHYDROGENASE: AN IMPORTANT THERAPEUTIC TARGET FOR DIABETES	-10.063	-12.9691
1FXV_2075	HYDROLASE 27-SEP-00 1FXV	PENICILLIN ACYLASE MUTANT IMPAIRED IN CATALYSIS WITH 2 PENICILLIN G IN THE ACTIVE SITE	-10.0627	-16.4968
1MMN_4652	COILED COIL 18-JUL-97 1MMN	X-RAY STRUCTURES OF THE MGADP, MGATPGAMMAS, AND MGAMPPNP 2 COMPLEXES OF THE DICTYOSTELIUM DISCOIDEUM MYOSIN MOTOR 3 DOMAIN	-10.0622	-7.50758
1I5C_2994	SIGNALING PROTEIN, TRANSFERASE 26-FEB-01 1I5C	STRUCTURE OF CHEA DOMAIN P4 IN COMPLEX WITH ADP	-10.0588	-20.0147
2BRM_10698	TRANSFERASE 09-MAY-05 2BRM	STRUCTURE-BASED DESIGN OF NOVEL CHK1 INHIBITORS: INSIGHTS 2 INTO HYDROGEN BONDING AND PROTEIN-LIGAND AFFINITY	-10.0561	-23.8107
1F6B_1778	PROTEIN TRANSPORT 21-JUN-00 1F6B	CRYSTAL STRUCTURE OF SAR1-GDP COMPLEX	-10.0497	-1.14963
1FTA_2012	HYDROLASE (PHOSPHORIC MONOESTER) 27-SEP-93 1FTA	FRUCTOSE-1,6-BISPHOSPHATASE(D-FRUCTOSE-1,6-BISPHOSPHATE, 1- 2 PHOSPHOHYDROLASE) (E.C.3.1.3.11) COMPLEXED WITH THE 3 ALLOSTERIC INHIBITOR AMP	-10.0464	-9.05418
1BG2_469	MOTOR PROTEIN 04-JUN-98 1BG2	HUMAN UBIQUITOUS KINESIN MOTOR DOMAIN	-10.0417	-5.93515
2AXN_10322	TRANSFERASE, HYDROLASE 05-SEP-05 2AXN	CRYSTAL STRUCTURE OF THE HUMAN INDUCIBLE FORM 6- 2 PHOSPHOFRUCTO-2-KINASE/FRUCTOSE-2,6-BISPHOSPHATASE	-10.0396	5.62269
2PEV_14570	OXIDOREDUCTASE 03-APR-07 2PEV	COMPLEX OF ALDOSE REDUCTASE WITH NADP+ AND SIMALTANEOUSLY 2 BOUND COMPETETIVE INHIBITORS FIDARESTAT AND IDD594. 3 CONCENTRATION OF FIDARESTAT IN SOAKING SOLUTION EXCEEDS 4 CONCENTRATION OF IDD594.	-10.0391	-12.7636
1PJQ_5997	TRANSFERASE/OXIDOREDUCTASE/LYASE 03-JUN-03 1PJQ	STRUCTURE AND FUNCTION OF CYSG, THE MULTIFUNCTIONAL 2 METHYLTRANSFERASE/DEHYDROGENASE/FERROCHELATASE FOR 3 SIROHEME SYNTHESIS	-10.0323	-13.9256
2FP4_12225	LIGASE 15-JAN-06 2FP4	CRYSTAL STRUCTURE OF PIG GTP-SPECIFIC SUCCINYL-COA 2 SYNTHETASE IN COMPLEX WITH GTP	-10.0186	-6.68574
1ME3_4571	HYDROLASE 07-AUG-02 1ME3	HIGH RESOLUTION CRYSTAL STRUCTURE ANALYSIS OF CRUZAIN NON- 2 COVALENTLY BOUND TO A HYDROXYMETHYL KETONE INHIBITOR (II)	-10.0118	-11.8676
1ZGA_9673	PLANT PROTEIN, TRANSFERASE 20-APR-05 1ZGA	CRYSTAL STRUCTURE OF ISOFLAVANONE 4'-O-METHYLTRANSFERASE 2 COMPLEXED WITH (+)-6A-HYDROXYMAACKIAIN	-9.9907	-11.9581
1S4P_6999	TRANSFERASE 16-JAN-04 1S4P	CRYSTAL STRUCTURE OF YEAST ALPHA1,2-MANNOSYLTRANSFERASE 2 KRE2P/MNT1P: TERNARY COMPLEX WITH GDP/MN AND METHYL-ALPHA- 3 MANNOSIDE ACCEPTOR	-9.97123	-11.5512
1EE1_1526	LIGASE 28-JAN-00 1EE1	CRYSTAL STRUCTURE OF NH3-DEPENDENT NAD+ SYNTHETASE FROM 2 BACILLUS SUBTILIS COMPLEXED WITH ONE MOLECULE ATP, TWO 3 MOLECULES DEAMIDO-NAD+ AND ONE MG2+ ION	-9.96984	-0.176999
1I7I_3018	TRANSCRIPTION 09-MAR-01 1I7I	CRYSTAL STRUCTURE OF THE LIGAND BINDING DOMAIN OF HUMAN 2 PPAR-GAMMA IN COMPLEX WITH THE AGONIST AZ 242	-9.9604	-18.7864
2C96_11011	TRANSCRIPTION REGULATION 09-DEC-05 2C96	STRUCTURAL BASIS OF THE NUCLEOTIDE DRIVEN CONFORMATIONAL 2 CHANGES IN THE AAA DOMAIN OF TRANSCRIPTION ACTIVATOR PSPF	-9.95713	-5.70305
2HT9_13113	OXIDOREDUCTASE 25-JUL-06 2HT9	THE STRUCTURE OF DIMERIC HUMAN GLUTAREDOXIN 2	-9.95298	-4.09988
1VOM_8317	MUSCLE PROTEIN 09-NOV-95 1VOM	COMPLEX BETWEEN DICTYOSTELIUM MYOSIN AND MGADP AND VANADATE 2 AT 1.9A RESOLUTION	-9.94695	-11.9435
1MMV_4660	OXIDOREDUCTASE 04-SEP-02 1MMV	RAT NEURONAL NOS HEME DOMAIN WITH NG-PROPYL-L-ARGININE BOUND	-9.9429	-7.98315
2F71_12001	HYDROLASE 29-NOV-05 2F71	PROTEIN TYROSINE PHOSPHATASE 1B WITH SULFAMIC ACID 2 INHIBITORS	-9.94065	-24.0472
1BP4_540	HYDROLASE 12-AUG-98 1BP4	USE OF PAPAIN AS A MODEL FOR THE STRUCTURE-BASED DESIGN OF 2 CATHEPSIN K INHIBITORS. CRYSTAL STRUCTURES OF TWO PAPAIN 3 INHIBITOR COMPLEXES DEMONSTRATE BINDING TO S'-SUBSITES.	-9.92484	-15.796
2A49_9974	HYDROLASE 28-JUN-05 2A49	CRYSTAL STRUCTURE OF CLAVULANIC ACID BOUND TO E166A VARIANT 2 OF SHV-1 BETA-LACTAMASE	-9.91951	-27.8604
2I1V_13226	TRANSFERASE, HYDROLASE 15-AUG-06 2I1V	CRYSTAL STRUCTURE OF PFKFB3 IN COMPLEX WITH ADP AND 2 FRUCTOSE-2,6-BISPHOSPHATE	-9.89137	3.52236
1XIM_8939	ISOMERASE(INTRAMOLECULAR OXIDOREDUCTSE) 29-MAY-91 1XIM	ARGININE RESIDUES AS STABILIZING ELEMENTS IN PROTEINS	-9.88898	-17.8971
4STD_16131	LYASE 10-FEB-99 4STD	HIGH RESOLUTION STRUCTURES OF SCYTALONE DEHYDRATASE- 2 INHIBITOR COMPLEXES CRYSTALLIZED AT PHYSIOLOGICAL PH	-9.88893	-6.9671
1NMZ_5117	TRANSFERASE 12-JAN-03 1NMZ	CRYSTAL STRUCTURE OF HUMAN THYMIDYLATE KINASE WITH NH2TMP 2 AND APPNHP	-9.88852	-6.09525
1Q20_6183	TRANSFERASE 23-JUL-03 1Q20	CRYSTAL STRUCTURE OF HUMAN CHOLESTEROL SULFOTRANSFERASE 2 (SULT2B1B) IN THE PRESENCE OF PAP AND PREGNENOLONE	-9.88549	-12.7912
1H9Z_2715	SERUM PROTEIN 23-MAR-01 1H9Z	HUMAN SERUM ALBUMIN COMPLEXED WITH MYRISTIC ACID AND THE R- 2 (+) ENANTIOMER OF WARFARIN	-9.88297	-7.80782
1V9A_8209	TRANSFERASE 23-JAN-04 1V9A	CRYSTAL STRUCTURE OF UROPORPHYRIN-III C-METHYL TRANSFERASE 2 FROM THERMUS THERMOPHILUS COMPLEXED WITH S-ADENYL 3 HOMOCYSTEINE	-9.87252	-13.6581
1SA4_7057	TRANSFERASE 06-FEB-04 1SA4	HUMAN PROTEIN FARNESYLTRANSFERASE COMPLEXED WITH FPP AND 2 R115777	-9.86141	-14.0666
1PJQ_5998	TRANSFERASE/OXIDOREDUCTASE/LYASE 03-JUN-03 1PJQ	STRUCTURE AND FUNCTION OF CYSG, THE MULTIFUNCTIONAL 2 METHYLTRANSFERASE/DEHYDROGENASE/FERROCHELATASE FOR 3 SIROHEME SYNTHESIS	-9.84652	-17.7276
1AQ1_268	PROTEIN KINASE 05-AUG-97 1AQ1	HUMAN CYCLIN DEPENDENT KINASE 2 COMPLEXED WITH THE 2 INHIBITOR STAUROSPORINE	-9.84472	-16.5695
1U3A_7746	OXIDOREDUCTASE 21-JUL-04 1U3A	MUTANT DSBA	-9.84376	-21.2828
2BRH_10695	TRANSFERASE 05-MAY-05 2BRH	STRUCTURE-BASED DESIGN OF NOVEL CHK1 INHIBITORS: INSIGHTS 2 INTO HYDROGEN BONDING AND PROTEIN-LIGAND AFFINITY	-9.83722	-16.9969
1F73_1781	LYASE 25-JUN-00 1F73	CRYSTAL STRUCTURE ANALYSIS OF N-ACETYLNEURAMINATE LYASE 2 FROM HAEMOPHILUS INFLUENZAE: CRYSTAL FORM III IN COMPLEX 3 WITH SIALIC ACID ALDITOL	-9.83432	-9.62941
1JWY_3584	HYDROLASE 05-SEP-01 1JWY	CRYSTAL STRUCTURE OF THE DYNAMIN A GTPASE DOMAIN COMPLEXED 2 WITH GDP, DETERMINED AS MYOSIN FUSION	-9.81912	-6.72622
1DYI_1303	OXIDOREDUCTASE 26-OCT-94 1DYI	ISOMORPHOUS CRYSTAL STRUCTURES OF ESCHERICHIA COLI 2 DIHYDROFOLATE REDUCTASE COMPLEXED WITH FOLATE, 5- 3 DEAZAFOLATE AND 5,10-DIDEAZATETRAHYDROFOLATE: MECHANISTIC 4 IMPLICATIONS	-9.81341	-10.6187
2F25_11940	HYDROLASE 15-NOV-05 2F25	CRYSTAL STRUCTURE OF THE HUMAN SIALIDASE NEU2 E111Q MUTANT 2 IN COMPLEX WITH DANA INHIBITOR	-9.80794	-6.83634
1RR6_6842	TRANSFERASE 08-DEC-03 1RR6	STRUCTURE OF HUMAN PURINE NUCLEOSIDE PHOSPHORYLASE IN 2 COMPLEX WITH IMMUCILLIN-H AND PHOSPHATE	-9.79481	-12.2385
1GT6_2459	LIPASE 11-JAN-02 1GT6	S146A MUTANT OF THERMOMYCES (HUMICOLA) LANUGINOSA LIPASE 2 COMPLEX WITH OLEIC ACID	-9.79045	-18.7958
1PD8_5938	OXIDOREDUCTASE 19-MAY-03 1PD8	ANALYSIS OF THREE CRYSTAL STRUCTURE DETERMINATIONS OF A 5- 2 METHYL-6-N-METHYLANILINO PYRIDOPYRIMIDINE ANTIFOLATE 3 COMPLEX WITH HUMAN DIHYDROFOLATE REDUCTASE	-9.78792	-11.6168
1X88_8824	CELL CYCLE 17-AUG-04 1X88	HUMAN EG5 MOTOR DOMAIN BOUND TO MG-ADP AND MONASTROL	-9.78595	-22.4026
2HR7_13091	TRANSFERASE 19-JUL-06 2HR7	INSULIN RECEPTOR (DOMAINS 1-3)	-9.78158	-0.782604
1DNC_1200	SULFHYDRYL OXIDATION 20-FEB-98 1DNC	HUMAN GLUTATHIONE REDUCTASE MODIFIED BY DIGLUTATHIONE- 2 DINITROSO-IRON	-9.77681	-1.65362
2EK7_11803	TRANSFERASE 22-MAR-07 2EK7	STRUCTURAL STUDY OF PROJECT ID PH0725 FROM PYROCOCCUS 2 HORIKOSHII OT3 (L163M)	-9.77506	-17.2341
1PDH_5941	OXIDOREDUCTASE 01-DEC-94 1PDH	CRYSTAL STRUCTURE OF P-HYDROXYBENZOATE HYDROXYLASE 2 RECONSTITUTED WITH THE MODIFIED FAD PRESENT IN ALCOHOL 3 OXIDASE FROM METHYLOTROPHIC YEASTS: EVIDENCE FOR AN 4 ARABINOFLAVIN	-9.77431	-20.4003
1RAC_6634	TRANSFERASE 14-AUG-92 1RAC	CRYSTAL STRUCTURE OF CTP-LIGATED T STATE ASPARTATE 2 TRANSCARBAMOYLASE AT 2.5 ANGSTROMS RESOLUTION: 3 IMPLICATIONS FOR ATCASE MUTANTS AND THE MECHANISM OF 4 NEGATIVE COOPERATIVITY	-9.75719	-5.17119
2PAV_14533	STRUCTURAL PROTEIN 27-MAR-07 2PAV	TERNARY COMPLEX OF PROFILIN-ACTIN WITH THE LAST POLY-PRO OF 2 HUMAN VASP	-9.75709	-1.31932
1CX9_925	LYASE 29-AUG-99 1CX9	CRYSTAL STRUCTURE OF THE COMPLEX OF BACTERIAL TRYPTOPHAN 2 SYNTHASE WITH THE TRANSITION STATE ANALOGUE INHIBITOR 4-(2- 3 AMINOPHENYLTHIO)-BUTYLPHOSPHONIC ACID	-9.752	-11.0481
1BOZ_537	OXIDOREDUCTASE 06-AUG-98 1BOZ REVDAT 2 29-DEC-99 1BOZ 4 HEADER COMPND REMARK JRNL	STRUCTURE-BASED DESIGN AND SYNTHESIS OF LIPOPHILIC 2,4- 2 DIAMINO-6-SUBSTITUTED QUINAZOLINES AND THEIR EVALUATION AS 3 INHIBITORS OF DIHYDROFOLATE REDUCTASE AND POTENTIAL 4 ANTITUMOR AGENTS	-9.74956	-10.5161
1NSY_5194	LYASE 22-JUL-96 1NSY	CRYSTAL STRUCTURE OF NH3-DEPENDENT NAD+ SYNTHETASE FROM 2 BACILLUS SUBTILIS	-9.73808	-17.865
2HVI_13149	TRANSFERASE/DNA 28-JUL-06 2HVI	DDCTP:G PAIR IN THE POLYMERASE ACTIVE SITE (0 POSITION)	-9.71712	-0.557846
1OF0_5522	OXIDASE 12-MAR-03 1OF0	CRYSTAL STRUCTURE OF BACILLUS SUBTILIS COTA AFTER 1H 2 SOAKING WITH EBS	-9.71035	-12.2697
2NNQ_13929	LIPID TRANSPORT 24-OCT-06 2NNQ	CRYSTAL STRUCTURE OF HUMAN ADIPOCYTE FATTY ACID BINDING 2 PROTEIN IN COMPLEX WITH ((2'-(5-ETHYL-3,4-DIPHENYL-1H- 3 PYRAZOL-1-YL)-3-BIPHENYLYL)OXY)ACETIC ACID	-9.70607	-14.4478
1KZO_4027	TRANSFERASE 07-FEB-02 1KZO	PROTEIN FARNESYLTRANSFERASE COMPLEXED WITH FARNESYLATED K- 2 RAS4B PEPTIDE PRODUCT AND FARNESYL DIPHOSPHATE SUBSTRATE 3 BOUND SIMULTANEOUSLY	-9.70309	-11.1853
2FKY_12177	CELL CYCLE 05-JAN-06 2FKY	CRYSTAL STRUCTURE OF KSP IN COMPLEX WITH INHIBITOR 13	-9.68953	-18.0576
1WNL_8662	LIGASE 05-AUG-04 1WNL	CRYSTAL STRUCTURE OF BIOTIN-(ACETYL-COA-CARBOXYLASE) LIGASE 2 FROM PYROCOCCUS HORIKOSHII OT3 IN COMPLEX WITH ADP REVDAT 3 17-JAN-06 1WNL 1	-9.68673	-2.15483
3FCT_15990	IMMUNE SYSTEM 13-JUN-99 3FCT	MATURE METAL CHELATASE CATALYTIC ANTIBODY WITH HAPTEN	-9.68045	-15.2346
1WQ1_8678	COMPLEX (GTP-BINDING/GTPASE ACTIVATION) 03-JUL-97 1WQ1	RAS-RASGAP COMPLEX	-9.67095	9.41761
1RS7_6855	OXIDOREDUCTASE 09-DEC-03 1RS7	RAT NEURONAL NOS HEME DOMAIN WITH D-PHENYLALANINE-D- 2 NITROARGININE AMIDE BOUND	-9.66886	-9.45001
2AOT_10243	TRANSFERASE 14-AUG-05 2AOT	HISTAMINE METHYLTRANSFERASE COMPLEXED WITH THE 2 ANTIHISTAMINE DRUG DIPHENHYDRAMINE	-9.66399	-13.5245
1PHP_5976	KINASE 12-APR-94 1PHP	STRUCTURE OF THE ADP COMPLEX OF THE 3-PHOSPHOGLYCERATE 2 KINASE FROM BACILLUS STEAROTHERMOPHILUS AT 1.65 ANGSTROMS	-9.65939	-19.0495
2FOY_12223	LYASE 14-JAN-06 2FOY	HUMAN CARBONIC ANHYDRASE I COMPLEXED WITH A TWO-PRONG 2 INHIBITOR	-9.65787	-7.19301
1AB8_135	LYASE 04-FEB-97 1AB8	RAT TYPE II ADENYLYL CYCLASE C2 DOMAIN/FORSKOLIN COMPLEX	-9.65646	-9.89127
1X6V_8804	TRANSFERASE 12-AUG-04 1X6V	THE CRYSTAL STRUCTURE OF HUMAN 3'-PHOSPHOADENOSINE-5'- 2 PHOSPHOSULFATE SYNTHETASE 1	-9.61851	-8.99572
2AM4_10210	TRANSFERASE 08-AUG-05 2AM4	CRYSTAL STRUCTURE OF N-ACETYLGLUCOSAMINYLTRANSFERASE I IN 2 COMPLEX WITH UDP-2-DEOXY-2-FLUORO-GLUCOSE	-9.60107	-12.6043
2CLE_11193	LYASE 27-APR-06 2CLE	TRYPTOPHAN SYNTHASE IN COMPLEX WITH N-(4'- 2 TRIFLUOROMETHOXYBENZOYL)-2-AMINO-1-ETHYLPHOSPHATE (F6)- 3 LOWF6 COMPLEX	-9.59683	-5.98595
1UED_7846	OXIDOREDUCTASE 11-MAY-03 1UED	CRYSTAL STRUCTURE OF OXYC A CYTOCHROME P450 IMPLICATED IN 2 AN OXIDATIVE C-C COUPLING REACTION DURING VANCOMYCIN 3 BIOSYNTHESIS.	-9.59653	-11.4687
1SA4_7058	TRANSFERASE 06-FEB-04 1SA4	HUMAN PROTEIN FARNESYLTRANSFERASE COMPLEXED WITH FPP AND 2 R115777	-9.59227	-11.6417
1U0Z_7714	CHAPERONE 14-JUL-04 1U0Z	N-DOMAIN OF GRP94 LACKING THE CHARGED DOMAIN IN COMPLEX 2 WITH RADICICOL	-9.57839	-14.7322
1UTZ_7989	HYDROLASE 12-DEC-03 1UTZ	CRYSTAL STRUCTURE OF MMP-12 COMPLEXED TO (2R)-3-({[4-[(PYRI 2 DIN-4-YL)PHENYL]-THIEN-2-YL}CARBOXAMIDO)(PHENYL)PROPANOIC 3 ACID	-9.57493	-15.8616
1VJC_8286	TRANSFERASE 03-FEB-04 1VJC	STRUCTURE OF PIG MUSCLE PGK COMPLEXED WITH MGATP	-9.55847	-19.4761
1ME4_4572	HYDROLASE 07-AUG-02 1ME4	HIGH RESOLUTION CRYSTAL STRUCTURE ANALYSIS OF CRUZAIN NON- 2 COVALENTLY BOUND TO A HYDROXYMETHYL KETONE INHIBITOR (I)	-9.5433	-16.3271
1AKA_220	TRANSFERASE(AMINOTRANSFERASE) 28-FEB-94 1AKA	STRUCTURAL BASIS FOR THE CATALYTIC ACTIVITY OF ASPARTATE 2 AMINOTRANSFERASE K258H LACKING ITS PYRIDOXAL-5'-PHOSPHATE- 3 BINDING LYSINE RESIDUE	-9.5353	-9.57418
1YHS_9326	TRANSFERASE 10-JAN-05 1YHS	CRYSTAL STRUCTURE OF PIM-1 BOUND TO STAUROSPORINE	-9.5342	-15.2499
1FCO_1847	HYDROLASE 19-JUL-00 1FCO	CRYSTAL STRUCTURE OF THE E. COLI AMPC BETA-LACTAMASE 2 COVALENTLY ACYLATED WITH THE INHIBITORY BETA-LACTAM, 3 MOXALACTAM	-9.5338	-19.8059
1Z6F_9578	HYDROLASE 22-MAR-05 1Z6F	CRYSTAL STRUCTURE OF PENICILLIN-BINDING PROTEIN 5 FROM E. 2 COLI IN COMPLEX WITH A BORONIC ACID INHIBITOR	-9.53029	-10.561
1B9Z_431	HYDROLASE 06-MAR-99 1B9Z REVDAT 3 14-JUN-00 1B9Z 1 DBREF HEADER REMARK	BACILLUS CEREUS BETA-AMYLASE COMPLEXED WITH MALTOSE	-9.52944	-15.2445
2UWT_15465	PHOTOSYNTHESIS 23-MAR-07 2UWT	X-RAY HIGH RESOLUTION STRUCTURE OF THE PHOTOSYNTHETIC 2 REACTION CENTER FROM RB. SPHAEROIDES AT PH 6.5 IN THE 3 CHARGE-SEPARATED STATE 2ND DATASET	-9.52803	-10.1876
1X2E_8791	HYDROLASE 22-APR-05 1X2E	THE CRYSTAL STRUCTURE OF PROLYL AMINOPEPTIDASE COMPLEXED 2 WITH ALA-TBODA	-9.52309	1.66287
1H6C_2671	PROTEIN TRANSLOCATION 11-JUN-01 1H6C	OXIDIZED PRECURSOR FORM OF GLUCOSE-FRUCTOSE OXIDOREDUCTASE 2 FROM ZYMOMONAS MOBILIS COMPLEXED WITH SUCCINATE	-9.51622	-5.35499
1GZQ_2556	GLYCOPROTEIN 24-MAY-02 1GZQ	CD1B IN COMPLEX WITH PHOPHATIDYLINOSITOL	-9.49651	-15.8537
1DDR_1102	OXIDO-REDUCTASE 29-JUN-95 1DDR	MOLECULE: DIHYDROFOLATE REDUCTASE (E.C.1.5.1.3) COMPLEXED 2 WITH METHOTREXATE AND UREA	-9.48471	-14.4894
1Q5K_6219	TRANSFERASE 08-AUG-03 1Q5K	CRYSTAL STRUCTURE OF GLYCOGEN SYNTHASE KINASE 3 IN 2 COMPLEXED WITH INHIBITOR	-9.48436	-15.4672
1Q0B_6160	CELL CYCLE 15-JUL-03 1Q0B	CRYSTAL STRUCTURE OF THE MOTOR PROTEIN KSP IN COMPLEX WITH 2 ADP AND MONASTROL	-9.47979	-16.548
2PAM_14532	ISOMERASE 27-MAR-07 2PAM	STRUCTURE OF A H49N, H51N DOUBLE MUTANT DTDP-4-KETO-6-DEOXY- 2 D-GLUCOSE-3,4-KETOISOMERASE FROM ANEURINIBACILLUS 3 THERMOAEROPHILUS COMPLEXED WITH TDP	-9.47636	-20.1247
1QPD_6432	TRANSFERASE 24-MAY-99 1QPD	STRUCTURAL ANALYSIS OF THE LYMPHOCYTE-SPECIFIC KINASE LCK 2 IN COMPLEX WITH NON-SELECTIVE AND SRC FAMILY SELECTIVE 3 KINASE INHIBITORS	-9.47255	-13.1188
1MTC_4737	TRANSFERASE 20-SEP-02 1MTC	GLUTATHIONE TRANSFERASE MUTANT Y115F	-9.46777	-4.60681
1WCB_8605	IMMUNE SYSTEM 10-NOV-04 1WCB	PLP-DEPENDENT CATALYTIC ANTIBODY 15A9 IN COMPLEX WITH ITS 2 HAPTEN	-9.45534	-15.755
1OT2_5700	TRANSFERASE 21-MAR-03 1OT2	BACILLUS CIRCULANS STRAIN 251 CYCLODEXTRIN GLYCOSYL 2 TRANSFERASE MUTANT D135N	-9.44828	-5.35733
1NQX_5163	TRANSFERASE 23-JAN-03 1NQX	CRYSTAL STRUCTURE OF LUMAZINE SYNTHASE FROM AQUIFEX 2 AEOLICUS IN COMPLEX WITH INHIBITOR: 3-(7-HYDROXY-8- 3 RIBITYLLUMAZINE-6-YL)PROPIONIC ACID	-9.42021	-13.4288
2V7Q_15602	HYDROLASE 30-JUL-07 2V7Q	THE STRUCTURE OF F1-ATPASE INHIBITED BY I1-60HIS, A 2 MONOMERIC FORM OF THE INHIBITOR PROTEIN, IF1.	-9.40181	-11.3771
2ZBA_15828	TRANSFERASE 18-OCT-07 2ZBA	CRYSTAL SRUCTURE OF F. SPOROTRICHIOIDES TRI101 COMPLEXED 2 WITH COENZYME A AND T-2	-9.3988	0.062495
1XBZ_8861	UNKNOWN FUNCTION 31-AUG-04 1XBZ	CRYSTAL STRUCTURE OF 3-KETO-L-GULONATE 6-PHOSPHATE 2 DECARBOXYLASE E112D/R139V/T169A MUTANT WITH BOUND L- 3 XYLULOSE 5-PHOSPHATE	-9.39814	-3.0418
1KE9_3776	TRANSFERASE 14-NOV-01 1KE9	CYCLIN-DEPENDENT KINASE 2 (CDK2) COMPLEXED WITH 3-{[4- 2 ({[AMINO(IMINO)METHYL]AMINOSULFONYL)ANILINO]METHYLENE}-2- 3 OXO-2,3-DIHYDRO-1H-INDOLE	-9.39579	-13.1401
1NHW_5044	OXIDOREDUCTASE 19-DEC-02 1NHW	CRYSTAL STRUCTURE ANALYSIS OF PLASMODIUM FALCIPARUM ENOYL- 2 ACYL-CARRIER-PROTEIN REDUCTASE	-9.37213	-10.101
1BK0_504	B-LACTAM ANTIBIOTIC 14-JUL-98 1BK0	ISOPENICILLIN N SYNTHASE FROM ASPERGILLUS NIDULANS (ACV-FE 2 COMPLEX)	-9.36567	-7.69475
1B8N_416	TRANSFERASE 02-FEB-99 1B8N REVDAT 3 27-MAR-00 1B8N 3 HEADER DBREF ATOM	PURINE NUCLEOSIDE PHOSPHORYLASE	-9.35797	-11.5012
4DFR_16092	OXIDO-REDUCTASE 25-JUN-82 4DFR	CRYSTAL STRUCTURES OF ESCHERICHIA COLI AND LACTOBACILLUS 2 CASEI DIHYDROFOLATE REDUCTASE REFINED AT 1.7 ANGSTROMS 3 RESOLUTION. I. GENERAL FEATURES AND BINDING OF METHOTREXATE	-9.35419	-17.5547
1LD8_4176	TRANSFERASE 08-APR-02 1LD8	CO-CRYSTAL STRUCTURE OF HUMAN FARNESYLTRANSFERASE WITH 2 FARNESYLDIPHOSPHATE AND INHIBITOR COMPOUND 49	-9.3472	-19.5925
1DL2_1160	HYDROLASE 08-DEC-99 1DL2	CRYSTAL STRUCTURE OF CLASS I ALPHA-1,2-MANNOSIDASE FROM 2 SACCHAROMYCES CEREVISIAE AT 1.54 ANGSTROM RESOLUTION	-9.33301	-4.15842
2PLJ_14660	LYASE 19-APR-07 2PLJ	CRYSTAL STRUCTURE OF LYSINE/ORNITHINE DECARBOXYLASE 2 COMPLEXED WITH PUTRESCINE FROM VIBRIO VULNIFICUS	-9.33225	-8.61602
1HE1_2752	SIGNALLING COMPLEX 16-NOV-00 1HE1	CRYSTAL STRUCTURE OF THE COMPLEX BETWEEN THE GAP DOMAIN OF 2 THE PSEUDOMONAS AERUGINOSA EXOS TOXIN AND HUMAN RAC	-9.33197	20.8061
2BIY_10595	TRANSFERASE 26-JAN-05 2BIY	STRUCTURE OF PDK1-S241A MUTANT KINASE DOMAIN	-9.32704	-15.7394
2C98_11015	TRANSCRIPTION REGULATION 09-DEC-05 2C98	STRUCTURAL BASIS OF THE NUCLEOTIDE DRIVEN CONFORMATIONAL 2 CHANGES IN THE AAA DOMAIN OF TRANSCRIPTION ACTIVATOR PSPF	-9.32437	-12.5037
1LBK_4149	TRANSFERASE 04-APR-02 1LBK	CRYSTAL STRUCTURE OF A RECOMBINANT GLUTATHIONE TRANSFERASE, 2 CREATED BY REPLACING THE LAST SEVEN RESIDUES OF EACH 3 SUBUNIT OF THE HUMAN CLASS PI ISOENZYME WITH THE 4 ADDITIONAL C-TERMINAL HELIX OF HUMAN CLASS ALPHA ISOENZYME	-9.31848	-14.127
1EVY_1669	OXIDOREDUCTASE 20-APR-00 1EVY	CRYSTAL STRUCTURE OF LEISHMANIA MEXICANA GLYCEROL-3- 2 PHOSPHATE DEHYDROGENASE	-9.31688	-8.99829
1BLC_516	HYDROLASE(ACTING IN CYCLIC AMIDES) 27-SEP-93 1BLC	INHIBITION OF BETA-LACTAMASE BY CLAVULANATE: TRAPPED 2 INTERMEDIATES IN CRYOCRYSTALLOGRAPHIC STUDIES	-9.31252	-16.8673
1BLS_518	HYDROLASE (ACTING IN CYCLIC AMIDES) 17-DEC-93 1BLS	CRYSTALLOGRAPHIC STRUCTURE OF A PHOSPHONATE DERIVATIVE OF 2 THE ENTEROBACTER CLOACAE P99 CEPHALOSPORINASE: MECHANISTIC 3 INTERPRETATION OF A BETA-LACTAMASE TRANSITION STATE ANALOG	-9.31025	-21.3184
1JKL_3467	TRANSFERASE 12-JUL-01 1JKL	1.6A X-RAY STRUCTURE OF BINARY COMPLEX OF A CATALYTIC 2 DOMAIN OF DEATH-ASSOCIATED PROTEIN KINASE WITH ATP ANALOGUE	-9.30073	-10.8501
2HCJ_12934	TRANSLATION 16-JUN-06 2HCJ	"TRYPSIN-MODIFIED ELONGATION FACTOR TU IN COMPLEX WITH 2 TETRACYCLINE"	-9.29657	-9.43541
1MKV_4630	HYDROLASE 13-SEP-97 1MKV	CARBOXYLIC ESTER HYDROLASE COMPLEX (PLA2 + TRANSITION STATE 2 ANALOG COMPLEX)	-9.28893	-21.2533
1G93_2229	TRANSFERASE 22-NOV-00 1G93	CRYSTAL STRUCTURE OF THE BOVINE CATALYTIC DOMAIN OF ALPHA-1, 2 3-GALACTOSYLTRANSFERASE IN THE PRESENCE OF UDP-GALACTOSE	-9.28261	15.2891
1ZZ2_9862	TRANSFERASE 13-JUN-05 1ZZ2	TWO CLASSES OF P38ALPHA MAP KINASE INHIBITORS HAVING A 2 COMMON DIPHENYLETHER CORE BUT EXHIBITING DIVERGENT BINDING 3 MODES	-9.27446	-11.4258
2R6N_15228	HYDROLASE 06-SEP-07 2R6N	CRYSTAL STRUCTURE OF A PYRROLOPYRIMIDINE INHIBITOR IN 2 COMPLEX WITH HUMAN CATHEPSIN K	-9.27026	-13.2861
1MEW_4590	OXIDOREDUCTASE 08-AUG-02 1MEW	INOSINE MONOPHOSPHATE DEHYDROGENASE (IMPDH) FROM 2 TRITRICHOMONAS FOETUS WITH XMP AND NAD BOUND	-9.26981	-9.9457
2V7Q_15601	HYDROLASE 30-JUL-07 2V7Q	THE STRUCTURE OF F1-ATPASE INHIBITED BY I1-60HIS, A 2 MONOMERIC FORM OF THE INHIBITOR PROTEIN, IF1.	-9.25949	32.9246
1GWJ_2507	OXIDOREDUCTASE 18-MAR-02 1GWJ	MORPHINONE REDUCTASE	-9.25259	-16.0537
1XKZ_8978	SIGNALING PROTEIN 30-SEP-04 1XKZ	CRYSTAL STRUCTURE OF THE ACYLATED BETA-LACTAM SENSOR DOMAIN 2 OF BLAR1 FROM S. AUREUS	-9.25224	-8.86988
1NF5_4999	TRANSFERASE/TRANSFERASE 13-DEC-02 1NF5	CRYSTAL STRUCTURE OF LACTOSE SYNTHASE, COMPLEX WITH GLUCOSE	-9.25162	-11.5839
2HMU_13053	TRANSPORT PROTEIN 11-JUL-06 2HMU	DIAMOND-SHAPED OCTAMERIC RING STRUCTURE OF AN RCK DOMAIN 2 WITH ATP BOUND	-9.24043	-14.5176
2PXA_14783	TRANSFERASE 14-MAY-07 2PXA	CRYSTAL STRUCTURE OF THE MURRAY VALLEY ENCEPHALITIS VIRUS 2 NS5 2'-O METHYLTRANSFERASE DOMAIN IN COMPLEX WITH SAH AND 3 GTPG	-9.23706	-11.1501
1LV5_4353	TRANSFERASE/DNA 24-MAY-02 1LV5	CRYSTAL STRUCTURE OF THE CLOSED CONFORMATION OF BACILLUS 2 DNA POLYMERASE I FRAGMENT BOUND TO DNA AND DCTP	-9.23579	-7.38136
2FV8_12299	SIGNALING PROTEIN 30-JAN-06 2FV8	THE CRYSTAL STRUCTURE OF RHOB IN THE GDP-BOUND STATE	-9.23312	-3.89566
1K0A_3629	GENE REGULATION 19-SEP-01 1K0A	URE2P IN COMPLEX WITH S-HEXYLGLUTATHIONE	-9.23006	-11.4482
2AL7_10196	TRANSPORT PROTEIN 04-AUG-05 2AL7	STRUCTURE OF HUMAN ADP-RIBOSYLATION FACTOR-LIKE 10C	-9.21753	-3.76192
1IIN_3123	TRANSFERASE 23-APR-01 1IIN	THYMIDYLYLTRANSFERASE COMPLEXED WITH UDP-GLUCOSE	-9.19331	-11.3045
2PFG_14580	OXIDOREDUCTASE 04-APR-07 2PFG	CRYSTAL STRUCTURE OF HUMAN CBR1 IN COMPLEX WITH BIGF2.	-9.17696	-11.1605
2BKJ_10615	OXIDOREDUCTASE 23-JUL-98 2BKJ	NADPH:FMN OXIDOREDUCTASE FROM VIBRIO HARVEYI COMPLEXED WITH 2 NAD+	-9.17564	1.91016
2HEK_12959	STRUCTURAL GENOMICS, UNKNOWN FUNCTION 21-JUN-06 2HEK	CRYSTAL STRUCTURE OF O67745, A HYPOTHETICAL PROTEIN FROM 2 AQUIFEX AEOLICUS AT 2.0 A RESOLUTION.	-9.16734	-9.4317
2GH9_12564	SUGAR BINDING PROTEIN 27-MAR-06 2GH9	THERMUS THERMOPHILUS MALTOTRIOSE BINDING PROTEIN BOUND WITH 2 MALTOTRIOSE	-9.16551	-11.0211
1A9U_124	TRANSFERASE 10-APR-98 1A9U	THE COMPLEX STRUCTURE OF THE MAP KINASE P38/SB203580	-9.16194	-7.56292
1CR4_860	TRANSFERASE 12-AUG-99 1CR4	CRYSTAL STRUCTURE OF THE HELICASE DOMAIN OF THE GENE 4 2 PROTEIN OF BACTERIOPHAGE T7: COMPLEX WITH DTDP	-9.15541	-0.934673
1BL7_515	TRANSFERASE 23-JUL-98 1BL7	THE COMPLEX STRUCTURE OF THE MAP KINASE P38/SB220025	-9.15464	-11.9309
1NAQ_4947	ELECTRON TRANSPORT 28-NOV-02 1NAQ	CRYSTAL STRUCTURE OF CUTA1 FROM E.COLI AT 1.7 A RESOLUTION	-9.14	-14.6563
1Z45_9542	ISOMERASE 15-MAR-05 1Z45	CRYSTAL STRUCTURE OF THE GAL10 FUSION PROTEIN GALACTOSE 2 MUTAROTASE/UDP-GALACTOSE 4-EPIMERASE FROM SACCHAROMYCES 3 CEREVISIAE COMPLEXED WITH NAD, UDP-GLUCOSE, AND GALACTOSE	-9.12819	-14.4077
2V26_15554	STRUCTURAL PROTEIN 03-JUN-07 2V26	MYOSIN VI (MD) PRE-POWERSTROKE STATE (MG.ADP.VO4)	-9.12146	8.641
1CRB_862	CELLULAR LIPOPHILIC TRANSPORT PROTEIN 10-FEB-93 1CRB	CRYSTALLOGRAPHIC STUDIES ON A FAMILY OF CELLULAR LIPOPHILIC 2 TRANSPORT PROTEINS. REFINEMENT OF P2 MYELIN PROTEIN AND 3 THE STRUCTURE DETERMINATION AND REFINEMENT OF CELLULAR 4 RETINOL-BINDING PROTEIN IN COMPLEX WITH ALL-TRANS-RETINOL	-9.11967	-8.73884
1F48_1755	HYDROLASE 07-JUN-00 1F48	CRYSTAL STRUCTURE OF THE ESCHERICHIA COLI ARSENITE- 2 TRANSLOCATING ATPASE	-9.10985	0.208696
2O1V_14077	CHAPERONE 29-NOV-06 2O1V	STRUCTURE OF FULL LENGTH GRP94 WITH ADP BOUND	-9.10859	-4.89325
2EGV_11765	RNA METHYLTRANSFERASE 02-MAR-07 2EGV	CRYSTAL STRUCTURE OF RRNA METHYLTRANSFERASE WITH SAM LIGAND	-9.07692	-19.529
1G9V_2244	OXYGEN STORAGE/TRANSPORT 28-NOV-00 1G9V	HIGH RESOLUTION CRYSTAL STRUCTURE OF DEOXY HEMOGLOBIN 2 COMPLEXED WITH A POTENT ALLOSTERIC EFFECTOR	-9.07606	-13.3146
1BNQ_528	LYASE 30-JUL-98 1BNQ	CARBONIC ANHYDRASE II INHIBITOR	-9.06428	-16.2932
1OHJ_5567	OXIDOREDUCTASE 17-SEP-97 1OHJ	HUMAN DIHYDROFOLATE REDUCTASE, MONOCLINIC (P21) CRYSTAL FORM	-9.05263	-16.4613
2VCE_15647	TRANSFERASE 20-SEP-07 2VCE	CHARACTERIZATION AND ENGINEERING OF THE BIFUNCTIONAL N- AND 2 O-GLUCOSYLTRANSFERASE INVOLVED IN XENOBIOTIC METABOLISM IN 3 PLANTS	-9.03004	0.69597
2HV5_13139	OXIDOREDUCTASE 27-JUL-06 2HV5	HUMAN ALDOSE REDUCTASE COMPLEXED WITH INHIBITOR ZOPOLRESTAT 2 AFTER THREE DAYS SOAKING (3DAYS_SOAKED_3)	-9.0292	-6.67531
1KB9_3740	OXIDOREDUCTASE/ELECTRON TRANSPORT 05-NOV-01 1KB9	YEAST CYTOCHROME BC1 COMPLEX	-9.02516	-16.7781
1D09_965	TRANSFERASE 09-SEP-99 1D09	ASPARTATE TRANSCARBAMOYLASE COMPLEXED WITH N-PHOSPHONACETYL- 2 L-ASPARTATE (PALA)	-9.02511	-10.6594
2IC0_13328	OXIDOREDUCTASE 12-SEP-06 2IC0	URATE OXIDASE UNDER 2.0 MPA PRESSURE OF XENON	-9.01991	-13.6218
2C91_11004	OXIDOREDUCTASE 08-DEC-05 2C91	MOUSE SUCCINIC SEMIALDEHYDE REDUCTASE, AKR7A5	-9.00549	-15.5005
1CPC_844	LIGHT HARVESTING PROTEIN 11-OCT-90 1CPC	ISOLATION, CRYSTALLIZATION, CRYSTAL STRUCTURE ANALYSIS AND 2 REFINEMENT OF CONSTITUTIVE C-PHYCOCYANIN FROM THE 3 CHROMATICALLY ADAPTING CYANOBACTERIUM FREMYELLA 4 DIPLOSIPHON AT 1.66 ANGSTROMS RESOLUTION	-8.99787	-11.8201
1N6A_4896	TRANSFERASE 09-NOV-02 1N6A	STRUCTURE OF SET7/9	-8.98803	-13.6788
2OWK_14400	TRANSFERASE 16-FEB-07 2OWK	CRYSTAL STRUCTURE OF PH0725 FROM PYROCOCCUS HORIKOSHII OT3	-8.98561	-15.3172
2R3X_15212	TRANSFERASE 30-AUG-07 2R3X	CRYSTAL STRUCTURE OF AN R15L HGSTA1-1 MUTANT COMPLEXED WITH 2 S-HEXYL-GLUTATHIONE	-8.98416	-9.95527
1MPL_4686	HYDROLASE 12-SEP-02 1MPL	CRYSTAL STRUCTURE OF PHOSPHONATE-INHIBITED D-ALA-D-ALA 2 PEPTIDASE REVEALS AN ANALOG OF A TETRAHEDRAL TRANSITION 3 STATE	-8.97486	-7.57015
1YKJ_9349	OXIDOREDUCTASE 18-JAN-05 1YKJ	A45G P-HYDROXYBENZOATE HYDROXYLASE WITH P-HYDROXYBENZOATE 2 BOUND	-8.97393	-18.3215
1LE7_4184	HYDROLASE 09-APR-02 1LE7	CARBOXYLIC ESTER HYDROLASE, C 2 2 21 SPACE GROUP	-8.96694	-10.4479
2IMK_13442	TRANSFERASE 02-OCT-06 2IMK	STRUCTURES OF AN INSECT EPSILON-CLASS GLUTATHIONE S- 2 TRANSFERASE FROM THE MALARIA VECTOR ANOPHELES GAMBIAE: 3 EVIDENCE FOR HIGH DDT-DETOXIFYING ACTIVITY	-8.96525	-9.83573
1KJ9_3830	TRANSFERASE 04-DEC-01 1KJ9	CRYSTAL STRUCTURE OF PURT-ENCODED GLYCINAMIDE 2 RIBONUCLEOTIDE TRANSFORMYLASE COMPLEXED WITH MG-ATP	-8.95483	-12.9277
2GFD_12536	CHAPERONE 21-MAR-06 2GFD	GRP94 IN COMPLEX WITH THE NOVEL HSP90 INHIBITOR RADAMIDE	-8.94563	-14.1188
1U9N_7796	DNA BINDING PROTEIN 10-AUG-04 1U9N	CRYSTAL STRUCTURE OF THE TRANSCRIPTIONAL REGULATOR ETHR IN 2 A LIGAND BOUND CONFORMATION OPENS THERAPEUTIC PERSPECTIVES 3 AGAINST TUBERCULOSIS AND LEPROSY	-8.92508	-17.2163
2EG5_11754	TRANSFERASE 28-FEB-07 2EG5	THE STRUCTURE OF XANTHOSINE METHYLTRANSFERASE	-8.91863	-15.1811
1S7G_7028	TRANSCRIPTION 29-JAN-04 1S7G	STRUCTURAL BASIS FOR THE MECHANISM AND REGULATION OF SIR2 2 ENZYMES	-8.91855	-4.82119
1YID_9330	LIGASE 11-JAN-05 1YID	CRYSTAL STRUCTURE OF TRYPTOPHANYL TRNA SYNTHETASE II FROM 2 DEINOCOCCUS RADIODURANS IN COMPLEX WITH ATP.	-8.90723	-16.5219
1LOO_4276	LIGASE 06-MAY-02 1LOO	CRYSTAL STRUCTURE OF THE MOUSE-MUSCLE ADENYLOSUCCINATE 2 SYNTHETASE LIGATED WITH GTP	-8.89944	6.53733
1TAD_7385	GTP-BINDING PROTEIN 05-JAN-95 1TAD	GTPASE MECHANISM OF GPROTEINS FROM THE 1.7-ANGSTROM CRYSTAL 2 STRUCTURE OF TRANSDUCIN ALPHA-GDP-ALF4-	-8.89769	-9.79207
2NRU_13963	TRANSFERASE 02-NOV-06 2NRU	CRYSTAL STRUCTURE OF IRAK-4	-8.86425	-19.5298
1Z71_9589	HYDROLASE 23-MAR-05 1Z71	THROMBIN AND P2 PYRIDINE N-OXIDE INHIBITOR COMPLEX STRUCTURE	-8.85639	-8.0155
1NJZ_5070	TRANSFERASE/DNA 02-JAN-03 1NJZ	CYTOSINE-THYMINE MISMATCH AT THE POLYMERASE ACTIVE SITE	-8.84892	-11.5192
2B55_10411	TRANSFERASE 27-SEP-05 2B55	HUMAN CYCLIN DEPENDENT KINASE 2 (CDK2) COMPLEXED WITH 2 INDENOPYRAXOLE DIN-101312	-8.84792	-16.7157
2FRA_12263	HYDROLASE 19-JAN-06 2FRA	HUMAN CATHEPSIN S WITH CRA-27934, A NITRILE INHIBITOR	-8.84576	-19.2257
1B4P_383	TRANSFERASE 26-DEC-98 1B4P	CRYSTAL STRUCTURES OF CLASS MU CHIMERIC GST ISOENZYMES M1-2 2 AND M2-1	-8.80905	-7.20657
2FIK_12156	IMMUNE SYSTEM 29-DEC-05 2FIK	STRUCTURE OF A MICROBIAL GLYCOSPHINGOLIPID BOUND TO MOUSE 2 CD1D	-8.78108	-21.9918
1WBP_8592	TRANSFERASE 01-NOV-04 1WBP	SRPK1 BOUND TO 9MER DOCKING MOTIF PEPTIDE	-8.76828	-11.9616
2C7X_10991	OXIDOREDUCTASE 29-NOV-05 2C7X	CRYSTAL STRUCTURE OF NARBOMYCIN-BOUND CYTOCHROME P450 PIKC 2 (CYP107L1)	-8.76753	-12.5458
2FJU_12168	SIGNALING PROTEIN,APOPTOSIS/HYDROLASE 03-JAN-06 2FJU	ACTIVATED RAC1 BOUND TO ITS EFFECTOR PHOSPHOLIPASE C BETA 2	-8.74919	-5.61369
1F9W_1825	CONTRACTILE PROTEIN 11-JUL-00 1F9W	CRYSTAL STRUCTURES OF MUTANTS REVEAL A SIGNALLING PATHWAY 2 FOR ACTIVATION OF THE KINESIN MOTOR ATPASE	-8.73856	-5.53225
2V0Z_15547	HYDROLASE 21-MAY-07 2V0Z	CRYSTAL STRUCTURE OF RENIN WITH INHIBITOR 10 (ALISKIREN)	-8.73268	-8.64073
1M51_4467	LYASE 06-JUL-02 1M51	PEPCK COMPLEX WITH A GTP-COMPETITIVE INHIBITOR	-8.72732	-16.1882
1VJD_8287	TRANSFERASE 03-FEB-04 1VJD	STRUCTURE OF PIG MUSCLE PGK COMPLEXED WITH ATP	-8.72674	-20.939
1EP4_1617	TRANSFERASE 27-MAR-00 1EP4	CRYSTAL STRUCTURE OF HIV-1 REVERSE TRANSCRIPTASE IN COMPLEX 2 WITH S-1153	-8.72184	-20.5367
2V92_15616	TRANSFERASE 20-AUG-07 2V92	CRYSTAL STRUCTURE OF THE REGULATORY FRAGMENT OF MAMMALIAN 2 AMPK IN COMPLEXES WITH ATP-AMP	-8.71401	6.98131
2JC9_13780	HYDROLASE 21-DEC-06 2JC9	CRYSTAL STRUCTURE OF HUMAN CYTOSOLIC 5'-NUCLEOTIDASE II IN 2 COMPLEX WITH ADENOSINE	-8.71292	-11.8235
2F6Z_11999	HYDROLASE 29-NOV-05 2F6Z	PROTEIN TYROSINE PHOSPHATASE 1B WITH SULFAMIC ACID 2 INHIBITORS	-8.71048	-20.8206
1SAZ_7059	TRANSFERASE 09-FEB-04 1SAZ	MEMBERSHIP IN THE ASKHA SUPERFAMILY: ENZYMOLOGICAL 2 PROPERTIES AND CRYSTAL STRUCTURE OF BUTYRATE KINASE 2 FROM 3 THERMOTOGA MARITIMA	-8.69784	-11.8001
2FL6_12181	CELL CYCLE 05-JAN-06 2FL6	CRYSTAL STRUCTURE OF KSP IN COMPLEX WITH INHIBITOR 6	-8.69282	-22.5285
2FFC_12134	LYASE 19-DEC-05 2FFC	CRYSTAL STRUCTURE OF PLASMODIUM VIVAX OROTIDINE- 2 MONOPHOSPHATE-DECARBOXYL UMP BOUND	-8.68771	-7.40628
1UCN_7834	TRANSFERASE 16-APR-03 1UCN	X-RAY STRUCTURE OF HUMAN NUCLEOSIDE DIPHOSPHATE KINASE A 2 COMPLEXED WITH ADP AT 2 A RESOLUTION	-8.68516	-16.9183
2QD4_14975	LYASE 20-JUN-07 2QD4	WILD TYPE HUMAN FERROCHELATASE CRYSTALLIZED WITH MNCL2	-8.67804	-17.1181
1MK1_4625	HYDROLASE 28-AUG-02 1MK1	STRUCTURE OF THE MT-ADPRASE IN COMPLEX WITH ADPR, A NUDIX 2 ENZYME	-8.6725	-5.84446
1SNK_7148	HYDROLASE 11-MAR-04 1SNK	CATHEPSIN K COMPLEXED WITH CARBAMATE DERIVATIZED NORLEUCINE 2 ALDEHYDE	-8.66653	-17.21
1GTZ_2470	LYASE 22-JAN-02 1GTZ	STRUCTURE OF STREPTOMYCES COELICOLOR TYPE II DEHYDROQUINASE 2 R23A MUTANT IN COMPLEX WITH DEHYDROSHIKIMATE	-8.66555	-8.10632
1JQH_3513	TRANSFERASE 07-AUG-01 1JQH	IGF-1 RECEPTOR KINASE DOMAIN	-8.66276	-7.19432
1WC3_8600	LYASE 08-NOV-04 1WC3	SOLUBLE ADENYLYL CYCLASE CYAC FROM S. PLATENSIS IN COMPLEX 2 WITH ALPHA,BETA-METHYLENE-ATP AND STRONTIUM	-8.65655	-11.0495
2VEO_15663	HYDROLASE 25-OCT-07 2VEO	X-RAY STRUCTURE OF CANDIDA ANTARCTICA LIPASE A IN ITS 2 CLOSED STATE.	-8.64605	-12.7337
1A0Q_43	CATALYTIC ANTIBODY 05-DEC-97 1A0Q	29G11 COMPLEXED WITH PHENYL [1-(1-N-SUCCINYLAMINO)PENTYL] 2 PHOSPHONATE	-8.63928	-8.7182
2FHL_12152	SUGAR BINDING PROTEIN 26-DEC-05 2FHL	AVIDIN RELATED PROTEIN (AVR4)-BNA COMPLEX	-8.61561	-18.7309
1NSY_5193	LYASE 22-JUL-96 1NSY	CRYSTAL STRUCTURE OF NH3-DEPENDENT NAD+ SYNTHETASE FROM 2 BACILLUS SUBTILIS	-8.61557	-0.016026
2OA7_14147	TRANSFERASE 15-DEC-06 2OA7	MOUSE C14A GLUTATHIONE-S-TRANSFERASE MUTANT IN COMPLEX WITH 2 S-HEXYL GLUTATHIONE	-8.60545	-20.0126
1GVG_2487	OXIDOREDUCTASE 12-FEB-02 1GVG	CRYSTAL STRUCTURE OF CLAVAMINATE SYNTHASE WITH NITRIC OXIDE	-8.6033	-6.24963
1H73_2678	TRANSFERASE 02-JUL-01 1H73	CRYSTAL STRUCTURE OF HOMOSERINE KINASE COMPLEXED WITH 2 THREONINE	-8.60315	3.31657
1WXE_8751	LIGASE 23-JAN-05 1WXE	E.COLI NAD SYNTHETASE, AMP	-8.59545	-15.1031
1K0Y_3636	OXYGEN STORAGE/TRANSPORT 21-SEP-01 1K0Y	X-RAY CRYSTALLOGRAPHIC ANALYSES OF SYMMETRICAL ALLOSTERIC 2 EFFECTORS OF HEMOGLOBIN. COMPOUNDS DESIGNED TO LINK 3 PRIMARY AND SECONDARY BINDING SITES	-8.59517	-22.7306
1EAS_1496	HYDROLASE (SERINE PROTEASE) 22-NOV-94 1EAS	NONPEPTIDIC INHIBITORS OF HUMAN LEUKOCYTE ELASTASE. 3. 2 DESIGN, SYNTHESIS, X-RAY CRYSTALLOGRAPHIC ANALYSIS, AND 3 STRUCTURE-ACTIVITY RELATIONSHIPS FOR A SERIES OF ORALLY 4 ACTIVE 3-AMINO-6-PHENYLPYRIDIN-2-ONE TRIFLUOROMETHYL 5 KETONES	-8.58214	10.9394
1FL3_1916	IMMUNE SYSTEM 11-AUG-00 1FL3	CRYSTAL STRUCTURE OF THE BLUE FLUORESCENT ANTIBODY (19G2) 2 IN COMPLEX WITH STILBENE HAPTEN AT 277K	-8.57179	-10.5082
1RH3_6750	OXIDOREDUCTASE 27-NOV-96 1RH3	DIHYDROFOLATE REDUCTASE COMPLEXED WITH METHOTREXATE AND 2 NICOTINAMIDE ADENINE DINUCLEOTIDE PHOSPHATE (REDUCED FORM)	-8.56943	-19.3356
2AQ7_10255	TRANSFERASE 17-AUG-05 2AQ7	STRUCTURE-ACTIVITY RELATIONSHIPS AT THE 5-POSIITON OF 2 THIOLACTOMYCIN: AN INTACT 5(R)-ISOPRENE UNIT IS REQUIRED 3 FOR ACTIVITY AGAINST THE CONDENSING ENZYMES FROM 4 MYCOBACTERIUM TUBERCULOSIS AND ESCHERICHIA COLI	-8.56696	-17.9383
1ZOY_9786	OXIDOREDUCTASE 15-MAY-05 1ZOY	CRYSTAL STRUCTURE OF MITOCHONDRIAL RESPIRATORY COMPLEX II 2 FROM PORCINE HEART AT 2.4 ANGSTROMS	-8.56602	-9.01806
1PX6_6124	TRANSFERASE 02-JUL-03 1PX6	A FOLDING MUTANT OF HUMAN CLASS PI GLUTATHIONE TRANSFERASE, 2 CREATED BY MUTATING ASPARTATE 153 OF THE WILD-TYPE PROTEIN 3 TO ASPARAGINE	-8.56312	-10.6254
2IEJ_13352	TRANSFERASE 19-SEP-06 2IEJ	HUMAN PROTEIN FARNESYLTRANSFERASE COMPLEXED WITH INHIBITOR 2 COMPOUND STN-48 AND FPP ANALOG AT 1.8A RESOLUTION	-8.55589	-20.3555
1CIL_810	LYASE(OXO-ACID) 20-OCT-93 1CIL	THE POSITIONS OF HIS-64 AND A BOUND WATER IN HUMAN CARBONIC 2 ANHYDRASE II UPON BINDING THREE STRUCTURALLY RELATED 3 INHIBITORS	-8.55016	-16.5473
1XW6_9123	TRANSFERASE 29-OCT-04 1XW6	1.9 ANGSTROM RESOLUTION STRUCTURE OF HUMAN GLUTATHIONE S- 2 TRANSFERASE M1A-1A COMPLEXED WITH GLUTATHIONE REVDAT 2 15-FEB-05 1XW6 1	-8.5423	-12.481
1CV8_904	CYSTEINE PROTEASE 08-MAY-98 1CV8	STAPHOPAIN, CYSTEINE PROTEINASE FROM STAPHYLOCOCCUS AUREUS 2 V8	-8.53195	-8.80554
2DXW_11593	TRANSFERASE 31-AUG-06 2DXW	CRYSTAL STRUCTURE OF GLU54 TO LYS MUTANT OF DIPHTHINE 2 SYNTHASE	-8.51927	-13.1264
1SRJ_7186	BIOTIN-BINDING PROTEIN 17-FEB-94 1SRJ	STRUCTURE-BASED DESIGN OF SYNTHETIC AZOBENZENE LIGANDS FOR 2 STREPTAVIDIN	-8.51032	-6.51955
2NW6_14007	HYDROLASE 14-NOV-06 2NW6	BURKHOLDERIA CEPACIA LIPASE COMPLEXED WITH S-INHIBITOR	-8.50758	-3.17736
2GLP_12598	LYASE 05-APR-06 2GLP	CRYSTAL STRUCTURE OF (3R)-HYDROXYACYL-ACYL CARRIER PROTEIN 2 DEHYDRATASE(FABZ) FROM HELICOBACTER PYLORI COMPLEXED WITH 3 COMPOUND 1	-8.49265	-11.6918
1A27_48	DEHYDROGENASE 16-JAN-98 1A27	HUMAN 17-BETA-HYDROXYSTEROID-DEHYDROGENASE TYPE 1 C- 2 TERMINAL DELETION MUTANT COMPLEXED WITH ESTRADIOL AND NADP+	-8.49048	-8.3555
2NP8_13949	TRANSFERASE 26-OCT-06 2NP8	STRUCTURAL BASIS FOR THE INHIBITION OF AURORA A KINASE BY A 2 NOVEL CLASS OF HIGH AFFINITY DISUBSTITUTED PYRIMIDINE 3 INHIBITORS	-8.48897	-14.0834
2ITV_13502	TRANSFERASE 25-MAY-06 2ITV	CRYSTAL STRUCTURE OF EGFR KINASE DOMAIN L858R MUTATION IN 2 COMPLEX WITH AMP-PNP	-8.48557	-13.3867
1EAT_1497	HYDROLASE (SERINE PROTEASE) 22-NOV-94 1EAT	NONPEPTIDIC INHIBITORS OF HUMAN LEUKOCYTE ELASTASE. 5. 2 DESIGN, SYNTHESIS, AND X-RAY CRYSTALLOGRAPHY OF A SERIES 3 OF ORALLY ACTIVE 5-AMINO-PYRIMIDIN-6-ONE-CONTAINING 4 TRIFLUOROMETHYLKETONES	-8.47404	-1.41127
1CIM_812	LYASE(OXO-ACID) 20-OCT-93 1CIM	THE POSITIONS OF HIS-64 AND A BOUND WATER IN HUMAN CARBONIC 2 ANHYDRASE II UPON BINDING THREE STRUCTURALLY RELATED 3 INHIBITORS	-8.46959	-15.9675
2QE6_14986	STRUCTURAL GENOMICS, UNKNOWN FUNCTION 22-JUN-07 2QE6	CRYSTAL STRUCTURE OF UNCHARACTERIZED PROTEIN TFU_2867 2 (YP_290923.1) FROM THERMOBIFIDA FUSCA YX AT 1.95 A 3 RESOLUTION	-8.46063	-18.0965
1YQD_9403	OXIDOREDUCTASE 01-FEB-05 1YQD	SINAPYL ALCOHOL DEHYDROGENASE COMPLEXED WITH NADP+	-8.45953	-25.9917
1CEG_775	HYDROLASE-TRANSPEPTIDASE 12-JAN-95 1CEG	CEPHALOTHIN COMPLEXED WITH DD-PEPTIDASE	-8.45036	-11.1764
1QH8_6344	OXIDOREDUCTASE 11-MAY-99 1QH8	NITROGENASE MOFE PROTEIN FROM KLEBSIELLA PNEUMONIAE, AS- 2 CRYSTALLIZED (MIXED OXIDATION) STATE	-8.44863	130.476
2F02_11914	TRANSFERASE 10-NOV-05 2F02	CRYSTAL STRUCTURE OF LACC FROM ENTEROCOCCUS FAECALIS IN 2 COMPLEX WITH ATP	-8.43811	-13.9743
1FK1_1903	LIPID TRANSPORT 09-AUG-00 1FK1	STRUCTURAL BASIS OF NON-SPECIFIC LIPID BINDING IN MAIZE 2 LIPID-TRANSFER PROTEIN COMPLEXES WITH LAURIC ACID REVEALED 3 BY HIGH-RESOLUTION X-RAY CRYSTALLOGRAPHY	-8.4358	-11.8257
1B7T_409	MYOSIN 15-JAN-99 1B7T	MYOSIN DIGESTED BY PAPAIN	-8.43054	-14.1427
1K22_3649	HYDROLASE 26-SEP-01 1K22	HUMAN THROMBIN-INHIBITOR COMPLEX	-8.42699	-11.7401
1F1B_1735	TRANSFERASE 18-MAY-00 1F1B	CRYSTAL STRUCTURE OF E. COLI ASPARTATE TRANSCARBAMOYLASE 2 P268A MUTANT IN THE R-STATE IN THE PRESENCE OF N- 3 PHOSPHONACETYL-L-ASPARTATE	-8.42623	68.1076
1C1U_638	BLOOD CLOTTING 21-JUL-99 1C1U	RECRUITING ZINC TO MEDIATE POTENT, SPECIFIC INHIBITION OF 2 SERINE PROTEASES	-8.41976	-15.3282
1IYK_3257	TRANSFERASE 29-AUG-02 1IYK	CRYSTAL STRUCTURE OF CANDIDA ALBICANS N- 2 MYRISTOYLTRANSFERASE WITH MYRISTOYL-COA AND PEPTIDIC 3 INHIBITOR	-8.4183	-4.64442
1RB2_6647	OXIDOREDUCTASE 26-NOV-96 1RB2	DIHYDROFOLATE REDUCTASE COMPLEXED WITH FOLATE AND 2 NICOTINAMIDE ADENINE DINUCLEOTIDE PHOSPHATE (OXIDIZED FORM)	-8.41713	-17.4196
2NCD_13912	CONTRACTILE PROTEIN 04-JUN-99 2NCD	NCD (NON-CLARET DISJUNCTIONAL) DIMER FROM D. MELANOGASTER	-8.414	-14.7572
2HAY_12913	OXIDOREDUCTASE 13-JUN-06 2HAY	THE CRYSTAL STRUCTURE OF THE PUTATIVE NAD(P)H-FLAVIN 2 OXIDOREDUCTASE FROM STREPTOCOCCUS PYOGENES M1 GAS	-8.40861	-12.5647
2FSL_12272	TRANSFERASE 23-JAN-06 2FSL	MITOGEN ACTIVATED PROTEIN KINASE P38ALPHA (D176A+F327S) 2 ACTIVATING MUTANT FORM-A	-8.39719	-3.64876
2Q95_14929	HYDROLASE 12-JUN-07 2Q95	E. COLI METHIONINE AMINOPEPTIDASE MN-FORM WITH INHIBITOR A05	-8.395	-7.37346
2QG8_15011	TRANSFERASE 28-JUN-07 2QG8	PLASMODIUM YOELII ACYL CARRIER PROTEIN SYNTHASE PY06285 2 WITH ADP BOUND	-8.37021	7.36049
1X07_8770	TRANSFERASE 15-MAR-05 1X07	CRYSTAL STRUCTURE OF UNDECAPRENYL PYROPHOSPHATE SYNTHASE IN 2 COMPLEX WITH MG AND IPP	-8.35576	4.93469
1Z4V_9554	HYDROLASE 16-MAR-05 1Z4V	PARAINFLUENZA VIRUS 5 (SV5) HEMAGGLUTININ-NEURAMINIDASE 2 (HN) WITH LIGAND DANA (SOAKED WITH DANA, PH 7.0)	-8.35455	-9.62693
3GST_16005	GLUTATHIONE TRANSFERASE 07-JUN-93 3GST	STRUCTURE OF THE XENOBIOTIC SUBSTRATE BINDING SITE OF A 2 GLUTATHIONE S-TRANSFERASE AS REVEALED BY X-RAY 3 CRYSTALLOGRAPHIC ANALYSIS OF PRODUCT COMPLEXES WITH THE 4 DIASTEREOMERS OF 9-(S-GLUTATHIONYL)-10-HYDROXY-9, 10- 5 DIHYDROPHENANTHRENE	-8.35307	-9.50106
1PHN_5974	ELECTRON TRANSPORT 21-JUN-95 1PHN	STRUCTURE OF PHYCOCYANIN FROM CYANIDIUM CALDARIUM AT 1.65A 2 RESOLUTION	-8.35026	-5.08676
1D03_963	ELECTRON TRANSPORT 08-SEP-99 1D03	REFINED STRUCTURES OF OXIDIZED FLAVODOXIN FROM ANACYSTIS 2 NIDULANS	-8.33848	-14.7468
2BP1_10675	OXIDOREDUCTASE 17-APR-05 2BP1	STRUCTURE OF THE AFLATOXIN ALDEHYDE REDUCTASE IN COMPLEX 2 WITH NADPH	-8.33386	-11.1471
1VZE_8387	METHYLTRANSFERASE 18-SEP-96 1VZE	L. CASEI THYMIDYLATE SYNTHASE MUTANT E60Q TERNARY COMPLEX 2 WITH DUMP AND CB3717	-8.32822	-14.8566
1P6J_5871	OXIDOREDUCTASE 29-APR-03 1P6J	RAT NEURONAL NOS HEME DOMAIN WITH L-N(OMEGA)-NITROARGININE- 2 (4R)-AMINO-L-PROLINE AMIDE BOUND	-8.32737	-6.77588
2DXD_11581	TRANSFERASE 25-AUG-06 2DXD	CRYSTAL STRUCTURE OF NUCLEOSIDE DIPHOSPHATE KINASE IN 2 COMPLEX WITH ATP ANALOG	-8.3163	0.312673
1N2H_4843	LIGASE 22-OCT-02 1N2H	CRYSTAL STRUCTURE OF A PANTOTHENATE SYNTHETASE FROM M. 2 TUBERCULOSIS IN COMPLEX WITH A REACTION INTERMEDIATE, 3 PANTOYL ADENYLATE	-8.30316	-3.27173
4ERK_16094	TRANSFERASE 09-JUL-98 4ERK	THE COMPLEX STRUCTURE OF THE MAP KINASE ERK2/OLOMOUCINE	-8.28717	-10.9682
2BR0_10688	TRANSFERASE 28-APR-05 2BR0	DNA ADDUCT BYPASS POLYMERIZATION BY SULFOLOBUS SOLFATARICUS 2 DPO4. ANALYSIS AND CRYSTAL STRUCTURES OF MULTIPLE BASE- 3 PAIR SUBSTITUTION AND FRAMESHIFT PRODUCTS WITH THE ADDUCT 4 1,N2-ETHENOGUANINE	-8.28181	-5.28395
1H1W_2601	TRANSFERASE 23-JUL-02 1H1W	HIGH RESOLUTION CRYSTAL STRUCTURE OF THE HUMAN PDK1 2 CATALYTIC DOMAIN	-8.27746	-14.8529
1CY6_941	ISOMERASE 31-AUG-99 1CY6	COMPLEX OF E.COLI DNA TOPOISOMERASE I WITH 3' THYMIDINE 2 MONOPHOSPHATE	-8.25677	0.403902
2OXN_14414	HYDROLASE 20-FEB-07 2OXN	VIBRIO CHOLERAE FAMILY 3 GLYCOSIDE HYDROLASE (NAGZ) IN 2 COMPLEX WITH PUGNAC	-8.24192	-7.78213
1NT1_5196	BLOOD CLOTTING/HYDROLASE INHIBITOR 28-JAN-03 1NT1	THROMBIN IN COMPLEX WITH SELECTIVE MACROCYCLIC INHIBITOR	-8.24134	-20.5056
2HWO_13166	TRANSFERASE 01-AUG-06 2HWO	CRYSTAL STRUCTURE OF SRC KINASE DOMAIN IN COMPLEX WITH 2 COVALENT INHIBITOR	-8.23752	-14.5659
1D7L_1056	OXIDOREDUCTASE 18-OCT-99 1D7L	STRUCTURE-FUNCTION CORRELATIONS OF THE REACTION OF REDUCED 2 NICOTINAMIDE ANALOGS WITH P-HYDROXYBENZOATE HYDROXYLASE 3 SUBSTITUTED WITH A SERIES OF 8-SUBSTITUTED FLAVINS	-8.23593	-16.8431
2GFS_12541	SIGNALING PROTEIN, TRANSFERASE 23-MAR-06 2GFS	P38 KINASE CRYSTAL STRUCTURE IN COMPLEX WITH RO3201195	-8.23315	-10.8318
1NVK_5228	TRANSFERASE 04-FEB-03 1NVK	T4 PHAGE BGT IN COMPLEX WITH UDP AND A MN2+ ION AT 1.8 A 2 RESOLUTION	-8.21368	-0.945364
1W7G_8528	COMPLEX (BLOOD COAGULATION/INHIBITOR) 01-SEP-04 1W7G	ALPHA-THROMBIN COMPLEX WITH SULFATED HIRUDIN (RESIDUES 54- 2 65) AND L-ARGININE TEMPLATE INHIBITOR CS107	-8.21214	-12.8636
1B9I_424	RIFAMYCIN BIOSYNTHESIS (RIFD GENE) 11-FEB-99 1B9I	CRYSTAL STRUCTURE OF 3-AMINO-5-HYDROXYBENZOIC ACID (AHBA) 2 SYNTHASE	-8.21039	8.80136
2F69_11987	TRANSFERASE 28-NOV-05 2F69	TERNARY COMPLEX OF SET7/9 BOUND TO ADOHCY AND A TAF10 2 PEPTIDE	-8.20059	-16.4648
1YVX_9453	VIRAL PROTEIN 16-FEB-05 1YVX	HEPATITIS C VIRUS RNA POLYMERASE GENOTYPE 2A IN COMPLEX 2 WITH NON- NUCLEOSIDE ANALOGUE INHIBITOR	-8.19405	-17.5915
2HUV_13133	TRANSFERASE 27-JUL-06 2HUV	CRYSTAL STRUCTURE OF PH0725 FROM PYROCOCCUS HORIKOSHII OT3	-8.19354	-15.6838
2E8U_11710	TRANSFERASE 23-JAN-07 2E8U	S. CEREVISIAE GERANYLGERANYL PYROPHOSPHATE SYNTHASE IN 2 COMPLEX WITH MAGNESIUM AND IPP (P21)	-8.19139	-8.95554
2GZ2_12756	OXIDOREDUCTASE 10-MAY-06 2GZ2	STRUCTURE OF ASPARTATE SEMIALDEHYDE DEHYDROGENASE (ASADH) 2 FROM STREPTOCOCCUS PNEUMONIAE COMPLEXED WITH 2',5'-ADP	-8.18048	-6.41737
2FL2_12179	CELL CYCLE 05-JAN-06 2FL2	CRYSTAL STRUCTURE OF KSP IN COMPLEX WITH INHIBITOR 19	-8.1656	-15.2444
2PR6_14702	FLAVOPROTEIN, SIGNALING PROTEIN 03-MAY-07 2PR6	STRUCTURAL BASIS FOR LIGHT-DEPENDENT SIGNALING IN THE 2 DIMERIC LOV PHOTOSENSOR YTVA (LIGHT STRUCTURE)	-8.16015	-6.85346
1AY5_327	TRANSFERASE 14-NOV-97 1AY5 REVDAT 2 2 3 KEYWDS HEADER MODRES	AROMATIC AMINO ACID AMINOTRANSFERASE COMPLEX WITH MALEATE	-8.15929	-18.5941
2BRG_10694	TRANSFERASE 05-MAY-05 2BRG	STRUCTURE-BASED DESIGN OF NOVEL CHK1 INHIBITORS: INSIGHTS 2 INTO HYDROGEN BONDING AND PROTEIN-LIGAND AFFINITY	-8.14657	-16.2478
1RSD_6864	LYASE 09-DEC-03 1RSD	DHNA COMPLEX WITH 3-(5-AMINO-7-HYDROXY-[1,2,3]TRIAZOLO[4,5- 2 D]PYRIMIDIN-2-YL)-N-[2-(2-HYDROXYMETHYL-PHENYLSULFANYL)- 3 BENZYL]-BENZAMIDE	-8.13343	-12.1883
2OLJ_14287	HYDROLASE 19-JAN-07 2OLJ	ABC PROTEIN ARTP IN COMPLEX WITH ADP/MG2+	-8.12755	-7.33361
1OIY_5598	KINASE 26-JUN-03 1OIY	STRUCTURE OF HUMAN THR160-PHOSPHO CDK2/CYCLIN A COMPLEXED 2 WITH A 6-CYCLOHEXYLMETHYLOXY-2-ANILINO-PURINE INHIBITOR	-8.11825	-10.249
1G99_2232	TRANSFERASE 22-NOV-00 1G99	AN ANCIENT ENZYME: ACETATE KINASE FROM METHANOSARCINA 2 THERMOPHILA	-8.11465	-17.7045
1A9Y_128	EPIMERASE 14-APR-98 1A9Y	UDP-GALACTOSE 4-EPIMERASE MUTANT S124A/Y149F COMPLEXED WITH 2 UDP-GLUCOSE	-8.11096	-7.8741
1IDT_3094	OXIDOREDUCTASE 05-APR-01 1IDT	STRUCTURAL STUDIES ON A PRODRUG-ACTIVATING SYSTEM-CB1954 2 AND FMN-DEPENDENT NITROREDUCTASE	-8.09107	-1.49471
2PUH_14736	HYDROLASE 09-MAY-07 2PUH	CRYSTAL STRUCTURE OF THE S112A MUTANT OF A C-C HYDROLASE, 2 BPHD FROM BURKHOLDERIA XENOVORANS LB400, IN COMPLEX WITH 3 ITS SUBSTRATE HOPDA	-8.07595	44.0849
1URW_7963	SERINE/THREONINE-PROTEIN KINASE 11-NOV-03 1URW	CDK2 IN COMPLEX WITH AN IMIDAZO[1,2-B]PYRIDAZINE	-8.07078	-10.8745
1ZG3_9668	PLANT PROTEIN, TRANSFERASE 20-APR-05 1ZG3	CRYSTAL STRUCTURE OF THE ISOFLAVANONE 4'-O- 2 METHYLTRANSFERASE COMPLEXED WITH SAH AND 2,7,4'- 3 TRIHYDROXYISOFLAVANONE	-8.05059	-12.0515
1E7W_1450	DIHYDROFOLATE REDUCTASE 23-AUG-00 1E7W	ONE ACTIVE SITE, TWO MODES OF REDUCTION CORRELATE THE 2 MECHANISM OF LEISHMANIA PTERIDINE REDUCTASE WITH PTERIN 3 METABOLISM AND ANTIFOLATE DRUG RESISTANCE IN TRPANOSOMES	-8.01633	-7.8928
1OGZ_5555	ISOMERASE 20-MAY-03 1OGZ	CRYSTAL STRUCTURE OF 5-3-KETOSTEROID ISOMERASE MUTANTS P39A 2 COMPLEXED WITH EQUILENIN FROM PSEUDOMONAS TESTOSTERONI	-8.00888	-11.1903
2DYA_11601	TRANSFERASE 08-SEP-06 2DYA	CRYSTAL STRUCTURE OF COMPLEX BETWEEN ADENINE NUCLEOTIDE AND 2 NUCLEOSIDE DIPHOSPHATE KINASE	-8.00494	-11.1454
2JAO_13758	HYDROLASE 29-NOV-06 2JAO	CRYSTAL STRUCTURE OF D12N VARIANT OF MOUSE CYTOSOLIC 5'(3')- 2 DEOXYRIBONUCLEOTIDASE (CDN) IN COMPLEX WITH DEOXYGUANOSINE 3 5'-MONOPHOSPHATE	-7.99927	-1.92736
1DXR_1295	PHOTOSYNTHETIC REACTION CENTER 15-JAN-00 1DXR	PHOTOSYNTHETIC REACTION CENTER FROM RHODOPSEUDOMONAS 2 VIRIDIS-HIS L168 PHE MUTANT (TERBUTRYN COMPLEX)	-7.99554	-0.750967
1VFR_8251	OXIDOREDUCTASE 09-JAN-98 1VFR	THE MAJOR NAD(P)H:FMN OXIDOREDUCTASE FROM VIBRIO FISCHERI	-7.98732	2.27296
1F29_1739	HYDROLASE 23-MAY-00 1F29	CRYSTAL STRUCTURE ANALYSIS OF CRUZAIN BOUND TO A VINYL 2 SULFONE DERIVED INHIBITOR (I)	-7.97259	-20.0763
1YDK_9292	TRANSFERASE 24-DEC-04 1YDK	CRYSTAL STRUCTURE OF THE I219A MUTANT OF HUMAN GLUTATHIONE 2 TRANSFERASE A1-1 WITH S-HEXYLGLUTATHIONE	-7.95995	-2.58817
2DLN_11477	LIGASE(PEPTIDOGLYCAN SYNTHESIS) 18-JUL-94 2DLN	VANCOMYCIN RESISTANCE: STRUCTURE OF D-ALANINE:D-ALANINE 2 LIGASE AT 2.3 ANGSTROMS RESOLUTION	-7.9561	-10.4362
1LOR_4277	LYASE 06-MAY-02 1LOR	CRYSTAL STRUCTURE OF OROTIDINE 5'-MONOPHOSPHATE COMPLEXED 2 WITH BMP	-7.93675	-7.50551
1WLE_8640	LIGASE 25-JUN-04 1WLE	CRYSTAL STRUCTURE OF MAMMALIAN MITOCHONDRIAL SERYL-TRNA 2 SYNTHETASE COMPLEXED WITH SERYL-ADENYLATE	-7.93538	-18.5807
2C8W_10998	HYDROLASE 08-DEC-05 2C8W	THROMBIN INHIBITORS	-7.92061	-8.61344
1JLR_3473	TRANSFERASE 16-JUL-01 1JLR	STRUCTURE OF THE URACIL PHOSPHORIBOSYLTRANSFERASE GTP 2 COMPLEX 2 MUTANT C128V	-7.91778	-2.38558
1XDS_8887	TRANSFERASE 08-SEP-04 1XDS	CRYSTAL STRUCTURE OF ACLACINOMYCIN-10-HYDROXYLASE (RDMB) IN 2 COMPLEX WITH S-ADENOSYL-L-METHIONINE (SAM) AND 11-DEOXY- 3 BETA-RHODOMYCIN (DBRA)	-7.90176	-13.1534
1BK9_505	HYDROLASE 16-JUL-98 1BK9 REVDAT 2 2 3 HETATM KEYWDS HEADER MODRES	PHOSPHOLIPASE A2 MODIFIED BY PBPB	-7.90007	-12.4057
1FMJ_1934	TRANSFERASE 17-AUG-00 1FMJ	CRYSTAL STRUCTURE OF MERCURY DERIVATIVE OF RETINOL 2 DEHYDRATASE IN A COMPLEX WITH RETINOL AND PAP	-7.89718	-16.6694
1RA8_6631	OXIDOREDUCTASE 21-NOV-96 1RA8	DIHYDROFOLATE REDUCTASE COMPLEXED WITH FOLATE AND 2- 2 MONOPHOSPHOADENOSINE 5'-DIPHOSPHORIBOSE	-7.89607	-13.756
1MS9_4726	HYDROLASE 19-SEP-02 1MS9	TRICLINIC FORM OF TRYPANOSOMA CRUZI TRANS-SIALIDASE, IN 2 COMPLEX WITH LACTOSE	-7.89515	-3.01235
1B5D_393	TRANSFERASE 06-JAN-99 1B5D REVDAT 2 22-DEC-99 1B5D 4 HEADER COMPND REMARK JRNL	DCMP HYDROXYMETHYLASE FROM T4 (INTACT)	-7.87053	-3.87105
2IVD_13517	OXIDOREDUCTASE 12-JUN-06 2IVD	STRUCTURE OF PROTOPORPHYRINOGEN OXIDASE FROM MYXOCOCCUS 2 XANTHUS WITH ACIFLUORFEN	-7.86592	-24.755
1MZC_4801	TRANSFERASE 07-OCT-02 1MZC	CO-CRYSTAL STRUCTURE OF HUMAN FARNESYLTRANSFERASE WITH 2 FARNESYLDIPHOSPHATE AND INHIBITOR COMPOUND 33A	-7.86166	-11.8252
1IUV_3214	OXIDOREDUCTASE 22-NOV-95 1IUV	P-HYDROXYBENZOATE HYDROXYLASE COMPLEXED WITH 4-4- 2 HYDROXYBENZOATE AT PH 5.0	-7.84743	-14.2658
1BR5_550	HYDROLASE 26-AUG-98 1BR5 REVDAT 2 29-DEC-99 1BR5 4 HEADER COMPND REMARK JRNL	RICIN A CHAIN (RECOMBINANT) COMPLEX WITH NEOPTERIN	-7.84665	-11.7285
2IXC_13551	ISOMERASE 07-JUL-06 2IXC	RMLC M. TUBERCULOSIS WITH DTDP-RHAMNOSE	-7.82497	-12.2889
2DWO_11575	TRANSFERASE, HYDROLASE 16-AUG-06 2DWO	PFKFB3 IN COMPLEX WITH ADP AND PEP	-7.82479	0.323374
2IFA_13359	STRUCTURAL GENOMICS, UNKNOWN FUNCTION 20-SEP-06 2IFA	CRYSTAL STRUCTURE OF THE PUTATIVE NITROREDUCTASE (SMU.260) 2 IN COMPLEX WITH FMN FROM STREPTOCOCCUS MUTANS, NORTHEAST 3 STRUCTURAL GENOMICS TARGET SMR5.	-7.81755	-11.3842
1O5O_5386	TRANSFERASE 03-OCT-03 1O5O	CRYSTAL STRUCTURE OF URACIL PHOSPHORIBOSYLTRANSFERASE 2 (TM0721) FROM THERMOTOGA MARITIMA AT 2.30 A RESOLUTION	-7.81487	-5.77333
1M99_4519	TRANSFERASE 28-JUL-02 1M99	CRYSTAL STRUCTURE OF THE 26 KDA GLUTATHIONE S-TRANSFERASE 2 FROM SCHISTOSOMA JAPONICUM COMPLEXED WITH GLUTATHIONE 3 SULFONIC ACID	-7.79621	-9.0977
2GCP_12514	SIGNALING PROTEIN 14-MAR-06 2GCP	CRYSTAL STRUCTURE OF THE HUMAN RHOC-GSP COMPLEX	-7.79591	-8.83991
2PEY_14572	TRANSFERASE 03-APR-07 2PEY	CRYSTAL STRUCUTRE OF DELETION MUTANT OF APS-KINASE DOMAIN 2 OF HUMAN PAPS-SYNTHETASE 1	-7.77808	-2.70089
1C7F_703	ELECTRON TRANSPORT 11-FEB-00 1C7F	D95E OXIDIZED FLAVODOXIN MUTANT FROM D. VULGARIS	-7.77207	-13.2431
1OPK_5669	TRANSFERASE 06-MAR-03 1OPK	STRUCTURAL BASIS FOR THE AUTO-INHIBITION OF C-ABL TYROSINE 2 KINASE	-7.76929	-13.9071
1C80_711	HYDROLASE 03-APR-00 1C80	REGULATORY COMPLEX OF FRUCTOSE-2,6-BISPHOSPHATASE	-7.76526	-5.86104
1MP4_4683	TRANSFERASE 11-SEP-02 1MP4	W224H VARIANT OF S. ENTERICA RMLA	-7.76241	-8.13415
1XI2_8929	OXIDOREDUCTASE 21-SEP-04 1XI2	QUINONE REDUCTASE 2 IN COMPLEX WITH CANCER PRODRUG CB1954	-7.75782	-16.2423
1KNU_3882	DNA BINDING PROTEIN 19-DEC-01 1KNU	LIGAND BINDING DOMAIN OF THE HUMAN PEROXISOME PROLIFERATOR 2 ACTIVATED RECEPTOR GAMMA IN COMPLEX WITH A SYNTHETIC 3 AGONIST	-7.75627	-25.113
2OHT_14244	HYDROLASE 10-JAN-07 2OHT	X-RAY CRYSTAL STRUCTURE OF BETA SECRETASE COMPLEXED WITH 2 COMPOUND 7	-7.75373	1.02804
1UKV_7887	PROTEIN TRANSPORT 01-SEP-03 1UKV	STRUCTURE OF RABGDP-DISSOCIATION INHIBITOR IN COMPLEX WITH 2 PRENYLATED YPT1 GTPASE	-7.74872	-6.2801
1FLV_1923	ELECTRON TRANSPORT 02-JUL-92 1FLV	STRUCTURE OF THE OXIDIZED LONG CHAIN FLAVODOXIN FROM 2 ANABAENA 7120 AT 2 ANGSTROMS RESOLUTION	-7.74825	-13.2808
2JEF_13817	TRANSFERASE 17-JAN-07 2JEF	THE MOLECULAR BASIS OF SELECTIVITY OF NUCLEOTIDE 2 TRIPHOSPHATE INCORPORATION OPPOSITE O6-BENZYLGUANINE BY 3 SULFOLOBUS SOLFATARICUS DNA POLYMERASE IV: STEADY-STATE 4 AND PRE-STEADY-STATE AND X-RAY CRYSTALLOGRAPHY OF CORRECT 5 AND INCORRECT PAIRING	-7.72423	1.46493
1LL2_4244	TRANSFERASE 26-APR-02 1LL2	CRYSTAL STRUCTURE OF RABBIT MUSCLE GLYCOGENIN COMPLEXED 2 WITH UDP-GLUCOSE AND MANGANESE	-7.72354	-1.86529
6GSU_16217	GLUTATHIONE TRANSFERASE 26-JAN-96 6GSU	FIRST-SPHERE AND SECOND-SPHERE ELECTROSTATIC EFFECTS IN THE 2 ACTIVE SITE OF A CLASS MU GLUTATHIONE TRANSFERASE	-7.72318	-12.8957
2NOM_13944	TRANSFERASE 25-OCT-06 2NOM REVDAT 2 07-AUG-07 2NOM 1	TERMINAL URIDYLYL TRANSFERASE 4 FROM TRYPANOSOMA BRUCEI 2 WITH BOUND DUTP	-7.69015	18.8293
2BZK_10843	COMPLEX TRANSFERASE/PEPTIDE 18-AUG-05 2BZK	CRYSTAL STRUCTURE OF THE HUMAN PIM1 IN COMPLEX WITH AMPPNP 2 AND PIMTIDE	-7.68674	-23.2358
1ZQ9_9802	TRANSFERASE 18-MAY-05 1ZQ9	CRYSTAL STRUCTURE OF HUMAN DIMETHYLADENOSINE TRANSFERASE	-7.68619	-3.78046
1FLD_1918	ELECTRON TRANSPORT 17-DEC-96 1FLD	CLOSTRIDIUM BEIJERINCKII FLAVODOXIN MUTANT: G57T OXIDIZED	-7.6849	-12.5965
1G4V_2167	TRANSFERASE 28-OCT-00 1G4V	ASPARTATE AMINOTRANSFERASE ACTIVE SITE MUTANT N194A/Y225F	-7.68415	-7.02749
1TVW_7655	TRANSFERASE 17-SEP-97 1TVW	CONTRIBUTIONS OF ORIENTATION AND HYDROGEN BONDING TO 2 CATALYSIS IN ASN-229 MUTANTS OF THYMIDYLATE SYNTHASE	-7.67807	0.703077
1LD8_4175	TRANSFERASE 08-APR-02 1LD8	CO-CRYSTAL STRUCTURE OF HUMAN FARNESYLTRANSFERASE WITH 2 FARNESYLDIPHOSPHATE AND INHIBITOR COMPOUND 49	-7.67174	-15.0657
2PD4_14561	OXIDOREDUCTASE 31-MAR-07 2PD4	CRYSTAL STRUCTURE OF THE HELICOBACTER PYLORI ENOYL-ACYL 2 CARRIER PROTEIN REDUCTASE IN COMPLEX WITH HYDROXYDIPHENYL 3 ETHER COMPOUNDS, TRICLOSAN AND DICLOSAN	-7.67106	-21.2899
2PYL_14798	REPLICATION, TRANSFERASE/DNA 16-MAY-07 2PYL	PHI29 DNA POLYMERASE COMPLEXED WITH PRIMER-TEMPLATE DNA AND 2 INCOMING NUCLEOTIDE SUBSTRATES (TERNARY COMPLEX)	-7.66797	-7.88345
1XQH_9060	TRANSFERASE 12-OCT-04 1XQH	CRYSTAL STRUCTURE OF A TERNARY COMPLEX OF THE 2 METHYLTRANSFERASE SET9 (ALSO KNOWN AS SET7/9) WITH A P53 3 PEPTIDE AND SAH	-7.6535	-16.6054
2QFM_15001	TRANSFERASE 27-JUN-07 2QFM	CRYSTAL STRUCTURE OF HUMAN SPERMINE SYNTHASE IN COMPLEX 2 WITH SPERMIDINE AND 5-METHYLTHIOADENOSINE	-7.64941	-11.9227
2ICQ_13336	OXIDOREDUCTASE 13-SEP-06 2ICQ	URATE OXIDASE UNDER 2.0 MPA PRESSURE OF NITROUS OXIDE	-7.64706	-8.93346
121P_7	ONCOGENE PROTEIN 06-JUN-91 121P	STRUKTUR UND GUANOSINTRIPHOSPHAT-HYDROLYSEMECHANISMUS DES C- 2 TERMINAL VERKUERZTEN MENSCHLICHEN KREBSPROTEINS P21-H-RAS	-7.64332	-6.3555
2DUX_11539	OXIDOREDUCTASE 27-JUL-06 2DUX	CRYSTAL STRUCTURE OF HUMAN ALDOSE REDUCTASE COMPLEXED WITH 2 ZOPOLRESTAT AFTER 3 DAYS SOAKING (3DAYS_SOAKED_1)	-7.63715	-9.00995
1B54_388	HYPOTHETICAL PROTEIN 12-JAN-99 1B54 REVDAT 2 13-APR-99 1B54 3 HET SOURCE HEADER REMARK	CRYSTAL STRUCTURE OF A YEAST HYPOTHETICAL PROTEIN-A 2 STRUCTURE FROM BNL'S HUMAN PROTEOME PROJECT	-7.63565	-13.0541
1RM6_6793	OXIDOREDUCTASE 27-NOV-03 1RM6	STRUCTURE OF 4-HYDROXYBENZOYL-COA REDUCTASE FROM THAUERA 2 AROMATICA	-7.63545	-7.75371
1S4P_6998	TRANSFERASE 16-JAN-04 1S4P	CRYSTAL STRUCTURE OF YEAST ALPHA1,2-MANNOSYLTRANSFERASE 2 KRE2P/MNT1P: TERNARY COMPLEX WITH GDP/MN AND METHYL-ALPHA- 3 MANNOSIDE ACCEPTOR	-7.63249	-14.9592
1GP2_2387	COMPLEX (GTP-BINDING/TRANSDUCER) 13-NOV-96 1GP2	G PROTEIN HETEROTRIMER GI_ALPHA_1 BETA_1 GAMMA_2 WITH GDP 2 BOUND	-7.61395	7.5433
2C1X_10879	TRANSFERASE 22-SEP-05 2C1X	STRUCTURE AND ACTIVITY OF A FLAVONOID 3-O 2 GLUCOSYLTRANSFERASE REVEALS THE BASIS FOR PLANT NATURAL 3 PRODUCT MODIFICATION	-7.61364	-22.2067
1FPG_1971	HYDROLASE (PHOSPHORIC MONOESTER) 15-DEC-94 1FPG	STRUCTURAL ASPECTS OF THE ALLOSTERIC INHIBITION OF FRUCTOSE- 2 1,6-BISPHOSPHATASE BY AMP: THE BINDING OF BOTH THE 3 SUBSTRATE ANALOGUE 2,5-ANHYDRO-D-GLUCITOL-1,6-BISPHOSPHATE 4 AND CATALYTIC METAL IONS MONITORED BY X-RAY CRYSTALLOGRAPHY	-7.6131	-13.9777
3DFR_15983	OXIDO-REDUCTASE 25-JUN-82 3DFR	CRYSTAL STRUCTURES OF ESCHERICHIA COLI AND LACTOBACILLUS 2 CASEI DIHYDROFOLATE REDUCTASE REFINED AT 1.7 ANGSTROMS 3 RESOLUTION. I. GENERAL FEATURES AND BINDING OF METHOTREXATE	-7.61061	-12.5801
1G7X_2219	TRANSFERASE 15-NOV-00 1G7X	ASPARTATE AMINOTRANSFERASE ACTIVE SITE MUTANT 2 N194A/R292L/R386L	-7.6074	-18.1955
1N2I_4844	LIGASE 22-OCT-02 1N2I	CRYSTAL STRUCTURE OF PANTOTHENATE SYNTHETASE FROM M. 2 TUBERCULOSIS IN COMPLEX WITH A REACTION INTERMEDIATE, 3 PANTOYL ADENYLATE, DIFFERENT OCCUPANCIES OF PANTOYL 4 ADENYLATE	-7.60106	-7.13019
2DLC_11476	LIGASE/TRNA 18-APR-06 2DLC	CRYSTAL STRUCTURE OF THE TERNARY COMPLEX OF YEAST TYROSYL- 2 TRNA SYNTHETASE	-7.59966	-2.92037
2HVN_13153	OXIDOREDUCTASE 29-JUL-06 2HVN	HUMAN ALDOSE REDUCTASE-ZOPOLRESTAT COMPLEX OBTAINED BY 2 COCRYSTALLISATION AFTER ONE DAY (1DAY_COCRYST)	-7.58817	-9.15203
1Q8Y_6251	TRANSFERASE 22-AUG-03 1Q8Y	THE STRUCTURE OF THE YEAST SR PROTEIN KINASE, SKY1P, WITH 2 BOUND ADP	-7.58704	-5.16995
1UHH_7862	LUMINESCENT PROTEIN 03-JUL-03 1UHH	CRYSTAL STRUCTURE OF CP-AEQUORIN	-7.58617	-5.01721
2C6E_10965	TRANSFERASE/INHIBITOR COMPLEX 09-NOV-05 2C6E	AURORA A KINASE ACTIVATED MUTANT (T287D) IN COMPLEX WITH A 2 5-AMINOPYRIMIDINYL QUINAZOLINE INHIBITOR	-7.57078	-18.19
1ONH_5644	HYDROLASE 27-FEB-03 1ONH	GC1 BETA-LACTAMASE WITH A PENEM INHIBITOR	-7.56635	-14.9615
1J9E_3348	ELECTRON TRANSPORT 25-MAY-01 1J9E	LOW TEMPERATURE (100K) CRYSTAL STRUCTURE OF FLAVODOXIN D. 2 VULGARIS S35C MUTANT AT 1.44 ANGSTROM RESOLUTION	-7.54894	-6.84842
1M67_4484	OXIDOREDUCTASE 12-JUL-02 1M67	CRYSTAL STRUCTURE OF LEISHMANIA MEXICANA GPDH COMPLEXED 2 WITH INHIBITOR 2-BROMO-6-HYDROXY-PURINE	-7.53899	38.1446
1G76_2202	OXIDOREDUCTASE 09-NOV-00 1G76	X-RAY STRUCTURE OF ESCHERICHIA COLI PYRIDOXINE 5'-PHOSPHATE 2 OXIDASE COMPLEXED WITH PYRIDOXAL 5'-PHOSPHATE AT 2.0 A 3 RESOLUTION	-7.53266	-20.5681
2EX8_11893	HYDROLASE 08-NOV-05 2EX8	CRYSTAL STRUCTURE OF PENICILLIN BINDING PROTEIN 4 (DACB) 2 FROM ESCHERICHIA COLI, COMPLEXED WITH PENICILLIN-G	-7.52219	-6.10065
2AB8_10051	SIGNALING PROTEIN,TRANSFERASE 14-JUL-05 2AB8	CRYSTAL STRUCTURE OF T. GONDII ADENOSINE KINASE COMPLEXED 2 WITH 6-METHYLMERCAPTOPURINE RIBOSIDE AND AMP-PCP	-7.50893	-7.13642
2IW3_13528	TRANSLATION 26-JUN-06 2IW3	ELONGATION FACTOR 3 IN COMPLEX WITH ADP	-7.50363	-0.747057
1RSZ_6866	TRANSFERASE 10-DEC-03 1RSZ	STRUCTURE OF HUMAN PURINE NUCLEOSIDE PHOSPHORYLASE IN 2 COMPLEX WITH DADME-IMMUCILLIN-H AND SULFATE	-7.49721	-4.15648
1NWG_5241	TRANSFERASE ACTIVATOR/TRANSFERASE 06-FEB-03 1NWG	BETA-1,4-GALACTOSYLTRANSFERASE COMPLEX WITH ALPHA- 2 LACTALBUMIN AND N-BUTANOYL-GLUCOAMINE	-7.49272	-16.7249
2R85_15244	UNKNOWN FUNCTION 10-SEP-07 2R85	CRYSTAL STRUCTURE OF PURP FROM PYROCOCCUS FURIOSUS 2 COMPLEXED WITH AMP	-7.4821	-7.81795
1KBN_3747	TRANSFERASE 06-NOV-01 1KBN	GLUTATHIONE TRANSFERASE MUTANT	-7.47796	-15.3009
2GMR_12614	PHOTOSYNTHESIS 07-APR-06 2GMR	PHOTOSYNTHETIC REACTION CENTER MUTANT FROM RHODOBACTER 2 SPHAEROIDES WITH ASP L210 REPLACED WITH ASN	-7.47337	-15.5659
1K4W_3682	HORMONE/GROWTH FACTOR 09-OCT-01 1K4W	X-RAY STRUCTURE OF THE ORPHAN NUCLEAR RECEPTOR ROR BETA 2 LIGAND-BINDING DOMAIN IN THE ACTIVE CONFORMATION	-7.45888	-7.29871
1V3S_8145	SIGNALING PROTEIN 05-NOV-03 1V3S	CRYSTAL STRUCTURE OF TT1020 FROM THERMUS THERMOPHILUS HB8	-7.45836	1.63846
2QO4_15055	LIPID BINDING PROTEIN 20-JUL-07 2QO4	CRYSTAL STRUCTURE OF ZEBRAFISH LIVER BILE ACID-BINDING 2 PROTEIN COMPLEXED WITH CHOLIC ACID	-7.45524	0.547515
2PU1_14733	LYASE 08-MAY-07 2PU1	CRYSTAL STRUCTURE OF THE T. BRUCEI ENOLASE COMPLEXED WITH 2 FLUORO-PHOSPHONOACETOHYDROXAMATE (FPAH)	-7.45043	-7.49468
1ZP9_9790	TRANSFERASE 16-MAY-05 1ZP9	CRYSTAL STRUCTURE OF FULL-LEGNTH A.FULGIDUS RIO1 SERINE 2 KINASE BOUND TO ATP AND MN2+ IONS.	-7.44878	-14.4055
2QQ0_15076	TRANSFERASE 25-JUL-07 2QQ0	THYMIDINE KINASE FROM THERMOTOGA MARITIMA IN COMPLEX WITH 2 THYMIDINE + APPNHP	-7.44315	-10.6444
1SQK_7174	STRUCTURAL PROTEIN/PROTEIN BINDING 19-MAR-04 1SQK	CRYSTAL STRUCTURE OF CIBOULOT IN COMPLEX WITH SKELETAL ACTIN	-7.43789	-1.36858
1AQU_273	TRANSFERASE 01-AUG-97 1AQU	ESTROGEN SULFOTRANSFERASE WITH BOUND INACTIVE COFACTOR PAP 2 AND 17-BETA ESTRADIOL	-7.43025	-19.1176
2V3K_15574	RIBOSOMAL PROTEIN 18-JUN-07 2V3K	THE YEAST RIBOSOME SYNTHESIS FACTOR EMG1 ALPHA BETA KNOT 2 FOLD METHYLTRANSFERASE	-7.42565	-2.6056
1BJ0_494	TRANSCRIPTION REGULATION 29-JUN-98 1BJ0	TETRACYCLINE CHELATED MG2+-ION INITIATES HELIX UNWINDING 2 FOR TET REPRESSOR INDUCTION	-7.42223	-8.25578
1F2A_1740	HYDROLASE 23-MAY-00 1F2A	CRYSTAL STRUCTURE ANALYSIS OF CRUZAIN BOUND TO A VINYL 2 SULFONE DERIVED INHIBITOR (II)	-7.40198	-12.4927
1HWL_2898	OXIDOREDUCTASE 09-JAN-01 1HWL	COMPLEX OF THE CATALYTIC PORTION OF HUMAN HMG-COA REDUCTASE 2 WITH ROSUVASTATIN (FORMALLY KNOWN AS ZD4522)	-7.38761	-19.1871
1AKQ_224	ELECTRON TRANSPORT 27-MAR-97 1AKQ	D95A OXIDIZED FLAVODOXIN MUTANT FROM D. VULGARIS	-7.38149	-14.7615
1N5L_4878	TRANSFERASE 06-NOV-02 1N5L	CRYSTAL STRUCTURE OF MYCOBACTERIUM TUBERCULOSIS THYMIDYLATE 2 KINASE CRYSTALLIZED IN SODIUM MALONATE, AFTER CATALYSIS IN 3 THE CRYSTAL (2.3 A RESOLUTION)	-7.3696	0.442223
1RYR_6930	TRANSFERASE/DNA 22-DEC-03 1RYR	REPLICATION OF A CIS-SYN THYMINE DIMER AT ATOMIC RESOLUTION	-7.36465	-13.9122
1M66_4482	OXIDOREDUCTASE 12-JUL-02 1M66	CRYSTAL STRUCTURE OF LEISHMANIA MEXICANA GPDH COMPLEXED 2 WITH INHIBITOR 2-BROMO-6-CHLORO-PURINE	-7.3455	-11.6368
2GYW_12754	HYDROLASE 10-MAY-06 2GYW	CRYSTAL STRUCTURE OF MUS MUSCULUS ACETYLCHOLINESTERASE IN 2 COMPLEX WITH OBIDOXIME	-7.34492	1.76982
1N1G_4825	OXIDOREDUCTASE 17-OCT-02 1N1G	CRYSTAL STRUCTURE OF LEISHMANIA MEXICANA GLYCEROL-3- 2 PHOSPHATE DEHYDROGENASE WITH INHIBITOR BCP	-7.34096	-10.7777
2VBV_15645	TRANSFERASE 16-SEP-07 2VBV	RIBOFLAVIN KINASE MJ0056 FROM METHANOCALDOCOCCUS JANNASCHII 2 IN COMPLEX WITH CDP AND FMN	-7.33696	-22.7395
1MY4_4793	MEMBRANE PROTEIN 03-OCT-02 1MY4	CRYSTAL STRUCTURE OF GLUTAMATE RECEPTOR LIGAND-BINDING CORE 2 IN COMPLEX WITH IODO-WILLARDIINE IN THE ZN CRYSTAL FORM	-7.3241	-13.3274
2V40_15577	LIGASE 26-JUN-07 2V40	HUMAN ADENYLOSUCCINATE SYNTHETASE ISOZYME 2 IN COMPLEX WITH 2 GDP	-7.32165	-7.55093
19GS_37	TRANSFERASE 14-DEC-97 19GS REVDAT 3 2 3 CRYST1 HEADER TER LINK	GLUTATHIONE S-TRANSFERASE P1-1	-7.30209	-15.1369
2AES_10092	TRANSFERASE 23-JUL-05 2AES	CRYSTAL STRUCTURE OF HUMAN M340H-BETA1,4- 2 GALACTOSYLTRANSFERASE-I (M340H-B4GAL-T1) IN COMPLEX WITH 3 GLCNAC-BETA1,2-MAN-ALPHA1,3-MAN-BETA-OR	-7.29852	35.8439
2G5T_12424	HYDROLASE 23-FEB-06 2G5T	CRYSTAL STRUCTURE OF HUMAN DIPEPTIDYL PEPTIDASE IV (DPPIV) 2 COMPLEXED WITH CYANOPYRROLIDINE (C5-PRO-PRO) INHIBITOR 21AG	-7.29514	17.7494
1PBD_5927	OXIDOREDUCTASE 06-JUL-94 1PBD	CRYSTAL STRUCTURES OF WILD-TYPE P-HYDROXYBENZOATE 2 HYDROXYLASE COMPLEXED WITH 4-AMINOBENZOATE, 2,4- 3 DIHYDROXYBENZOATE AND 2-HYDROXY-4-AMINOBENZOATE AND OF THE 4 TRY222ALA MUTANT, COMPLEXED WITH 2-HYDROXY-4- 5 AMINOBENZOATE. EVIDENCE FOR A PROTON CHANNEL AND A NEW 6 BINDING MODE OF THE FLAVIN RING	-7.29251	-18.7183
2HOX_13072	LYASE 17-JUL-06 2HOX	ALLIINASE FROM ALLIUM SATIVUM (GARLIC)	-7.29233	8.38949
1TVV_7652	TRANSFERASE 17-SEP-97 1TVV	CONTRIBUTIONS OF ORIENTATION AND HYDROGEN BONDING TO 2 CATALYSIS IN ASN-229 MUTANTS OF THYMIDYLATE SYNTHASE	-7.28642	-0.566806
2F2U_11953	TRANSFERASE 18-NOV-05 2F2U	CRYSTAL STRUCTURE OF THE RHO-KINASE KINASE DOMAIN	-7.28598	-9.99708
2C29_10887	OXIDOREDUCTASE 26-SEP-05 2C29	STRUCTURE OF DIHYDROFLAVONOL REDUCTASE FROM VITIS VINIFERA 2 AT 1.8 A.	-7.28529	-8.52876
1J1A_3287	HYDROLASE 03-DEC-02 1J1A	PANCREATIC SECRETORY PHOSPHOLIPASE A2 (IIA) WITH ANTI- 2 INFLAMMATORY ACTIVITY	-7.27395	-16.4399
1SDW_7082	OXIDOREDUCTASE 14-FEB-04 1SDW	REDUCED (CU+) PEPTIDYLGLYCINE ALPHA-HYDROXYLATING 2 MONOOXYGENASE WITH BOUND PEPTIDE AND DIOXYGEN	-7.2735	-6.64937
1D3G_1016	OXIDOREDUCTASE 29-SEP-99 1D3G	HUMAN DIHYDROOROTATE DEHYDROGENASE COMPLEXED WITH BREQUINAR 2 ANALOG	-7.27309	-3.04747
1OE3_5515	REDUCTASE 18-MAR-03 1OE3	ATOMIC RESOLUTION STRUCTURE OF 'HALF APO' NIR	-7.27183	-11.8146
2FRQ_12265	HYDROLASE 19-JAN-06 2FRQ	HUMAN CATHEPSIN S WITH INHIBITOR CRA-26871	-7.26712	-18.7179
2HJG_13018	HYDROLASE 30-JUN-06 2HJG	THE CRYSTAL STRUCTURE OF THE B. SUBTILIS YPHC GTPASE IN 2 COMPLEX WITH GDP	-7.26246	-13.0088
11BA_2	HYDROLASE 17-MAR-99 11BA	BINDING OF A SUBSTRATE ANALOGUE TO A DOMAIN SWAPPING 2 PROTEIN IN THE COMPLEX OF BOVINE SEMINAL RIBONUCLEASE WITH 3 URIDYLYL-2',5'-ADENOSINE	-7.2586	-8.93737
1KN2_3877	IMMUNE SYSTEM 18-DEC-01 1KN2	CATALYTIC ANTIBODY D2.3 COMPLEX	-7.23431	-4.26687
2AWH_10308	GENE REGULATION 01-SEP-05 2AWH	HUMAN NUCLEAR RECEPTOR-LIGAND COMPLEX 1	-7.23417	-18.0159
2PGL_14599	HYDROLASE 09-APR-07 2PGL	CATALYSIS ASSOCIATED CONFORMATIONAL CHANGES REVEALED BY 2 HUMAN CD38 COMPLEXED WITH A NON-HYDROLYZABLE SUBSTRATE 3 ANALOG	-7.2299	5.37939
2BAC_10459	ISOMERASE 14-OCT-05 2BAC	CRYSTAL STRUCTURE OF CLA-PRODUCING FATTY ACID ISOMERASE 2 FROM P. ACNES	-7.2204	-13.3355
1XHA_8925	TRANSFERASE/TRANSFERASE INHIBITOR 17-SEP-04 1XHA	CRYSTAL STRUCTURES OF PROTEIN KINASE B SELECTIVE INHIBITORS 2 IN COMPLEX WITH PROTEIN KINASE A AND MUTANTS	-7.20452	-2.46215
1H2Y_2618	HYDROLASE 20-AUG-02 1H2Y	PROLYL OLIGOPEPTIDASE FROM PORCINE BRAIN, Y473F MUTANT WITH 2 COVALENTLY BOUND INHIBITOR Z-PRO-PROLINAL	-7.20188	-4.23908
1NYW_5260	ISOMERASE 14-FEB-03 1NYW	THE HIGH RESOLUTION STRUCTURES OF RMLC FROM STREPTOCCUS 2 SUIS IN COMPLEX WITH DTDP-D-GLUCOSE	-7.18981	-17.1146
2EL1_11808	TRANSFERASE 26-MAR-07 2EL1	STRUCTURAL STUDY OF PROJECT ID PH0725 FROM PYROCOCCUS 2 HORIKOSHII OT3 (L44M)	-7.18782	-17.4226
1HI3_2780	HYDROLASE 02-JAN-01 1HI3	EOSINOPHIL-DERIVED NEUROTOXIN (EDN)-ADENOSINE-2'-5'- 2 DIPHOSPHATE COMPLEX	-7.18778	-6.8184
2A7N_9997	OXIDOREDUCTASE 05-JUL-05 2A7N	CRYSTAL STRUCTURE OF THE G81A MUTANT OF THE ACTIVE CHIMERA 2 OF (S)-MANDELATE DEHYDROGENASE	-7.16966	-12.4932
2OHV_14246	ISOMERASE 10-JAN-07 2OHV	STRUCTURAL BASIS FOR GLUTAMATE RACEMASE INHIBITION	-7.14969	-10.6085
1QST_6460	TRANSFERASE 23-JUN-99 1QST	CRYSTAL STRUCTURE OF TETRAHYMENA GCN5	-7.14007	-15.6864
1PHB_5967	OXIDOREDUCTASE(OXYGENASE) 27-JUL-92 1PHB	INHIBITOR-INDUCED CONFORMATIONAL CHANGE IN CYTOCHROME P450- 2 CAM	-7.13476	-18.353
1MRZ_4719	TRANSFERASE 19-SEP-02 1MRZ	CRYSTAL STRUCTURE OF A FLAVIN BINDING PROTEIN FROM 2 THERMOTOGA MARITIMA, TM379	-7.1193	-5.81371
1EFY_1539	TRANSFERASE 10-FEB-00 1EFY	CRYSTAL STRUCTURE OF THE CATALYTIC FRAGMENT OF POLY (ADP- 2 RIBOSE) POLYMERASE COMPLEXED WITH A BENZIMIDAZOLE INHIBITOR	-7.11142	-17.1014
3FYG_15994	TRANSFERASE 07-AUG-97 3FYG	CRYSTAL STRUCTURE OF TETRADECA-(3-FLUOROTYROSYL)- 2 GLUTATHIONE S-TRANSFERASE	-7.10457	-10.4793
1RA7_6629	TRANSFERASE 31-OCT-03 1RA7	POLIOVIRUS POLYMERASE WITH GTP	-7.079	-18.8704
1O1R_5284	TRANSFERASE 14-JAN-03 1O1R	STRUCTURE OF FPT BOUND TO GGPP	-7.07649	-13.4318
1L4F_4056	TRANSFERASE 06-MAR-02 1L4F	THE CRYSTAL STRUCTURE OF COBT COMPLEXED WITH 4,5-DIMETHYL-1, 2 2-PHENYLENEDIAMINE AND NICOTINATE MONONUCLEOTIDE	-7.07303	4.7583
2DUZ_11540	OXIDOREDUCTASE 27-JUL-06 2DUZ	HUMAN ALDOSE REDUCTASE COMPLEXED WITH INHIBITOR ZOPOLRESTAT 2 AFTER 3 DAYS SOAKING (3DAYS_SOAKED_2)	-7.06375	-9.22799
2PG2_14593	MOTOR PROTEIN,CELL CYCLE 06-APR-07 2PG2	CRYSTAL STRUCTURE OF KSP IN COMPLEX WITH ADP AND THIOPHENE 2 CONTAINING INHIBITOR 15	-7.06199	-26.5254
1Q23_6187	TRANSFERASE 23-JUL-03 1Q23	CRYSTAL STRUCTURE OF CHLORAMPHENICOL ACETYLTRANSFERASE I 2 COMPLEXED WITH FUSIDIC ACID AT 2.18 A RESOLUTION	-7.0568	-11.8189
1KCL_3759	TRANSFERASE 09-NOV-01 1KCL	BACILLUS CIRUCLANS STRAIN 251 CYCLODEXTRIN GLYCOSYL 2 TRANSFERASE MUTANT G179L	-7.0491	-3.19068
2AIB_10152	TOXIN 29-JUL-05 2AIB	BETA-CINNAMOMIN IN COMPLEX WITH ERGOSTEROL	-7.04801	-0.837662
1C3R_671	LYASE 28-JUL-99 1C3R	CRYSTAL STRUCTURE OF AN HDAC HOMOLOG COMPLEXED WITH 2 TRICHOSTATIN A	-7.03739	-1.5238
2PXA_14782	TRANSFERASE 14-MAY-07 2PXA	CRYSTAL STRUCTURE OF THE MURRAY VALLEY ENCEPHALITIS VIRUS 2 NS5 2'-O METHYLTRANSFERASE DOMAIN IN COMPLEX WITH SAH AND 3 GTPG	-7.0337	-12.8088
1WLC_8638	SUGAR BINDING PROTEIN 22-JUN-04 1WLC	CONGERIN II Y16S/T88I DOUBLE MUTANT	-7.02609	-2.6431
2PKN_14653	TRANSFERASE 18-APR-07 2PKN	CRYSTAL STRUCTURE OF M TUBERCULOSIS ADENOSINE KINASE 2 COMPLEXED WITH AMP-PCP (NON-HYDROLYZABLE ATP ANALOG)	-7.02346	-21.9282
1J07_3270	HYDROLASE 07-NOV-02 1J07	CRYSTAL STRUCTURE OF THE MOUSE ACETYLCHOLINESTERASE- 2 DECIDIUM COMPLEX	-7.02213	-14.3211
2JDS_13803	TRANSFERASE 12-JAN-07 2JDS	STRUCTURE OF CAMP-DEPENDENT PROTEIN KINASE COMPLEXED WITH A- 2 443654	-6.9982	-14.8924
3ERK_15988	TRANSFERASE 09-JUL-98 3ERK	THE COMPLEX STRUCTURE OF THE MAP KINASE ERK2/SB220025	-6.99336	-9.17588
1G0R_2119	TRANSFERASE 07-OCT-00 1G0R	THE STRUCTURAL BASIS OF THE CATALYTIC MECHANISM AND 2 REGULATION OF GLUCOSE-1-PHOSPHATE THYMIDYLYLTRANSFERASE 3 (RMLA). THYMIDINE/GLUCOSE-1-PHOSPHATE COMPLEX.	-6.99164	-8.30007
1BN4_526	LYASE 31-JUL-98 1BN4	CARBONIC ANHYDRASE II INHIBITOR	-6.99112	-4.81373
1RX5_6908	OXIDOREDUCTASE 19-SEP-96 1RX5	DIHYDROFOLATE REDUCTASE (E.C.1.5.1.3) COMPLEXED WITH 5,10- 2 DIDEAZATETRAHYDROFOLATE	-6.98711	-18.8966
2H1F_12788	TRANSFERASE 16-MAY-06 2H1F	E. COLI HEPTOSYLTRANSFERASE WAAC WITH ADP	-6.98434	-14.5952
1NL5_5092	SUGAR BINDING PROTEIN 06-JAN-03 1NL5	ENGINEERED HIGH-AFFINITY MALTOSE-BINDING PROTEIN	-6.97876	-11.069
2R0P_15188	OXIDOREDUCTASE 20-AUG-07 2R0P	K252C-SOAKED REBC	-6.96796	-18.6281
1FOP_1956	OXIDOREDUCTASE 28-AUG-00 1FOP	BOVINE ENDOTHELIAL NITRIC OXIDE SYNTHASE HEME DOMAIN 2 COMPLEXED WITH L-ARG AND NO(H4B-BOUND)	-6.96631	-17.4192
3B9O_15885	OXIDOREDUCTASE 06-NOV-07 3B9O	LONG-CHAIN ALKANE MONOOXYGENASE (LADA) IN COMPLEX WITH 2 COENZYME FMN	-6.9576	-19.6773
1FRO_1995	LACTOYLGLUTATHIONE LYASE 25-FEB-97 1FRO	HUMAN GLYOXALASE I WITH BENZYL-GLUTATHIONE INHIBITOR	-6.9576	-11.2448
1SVG_7206	TRANSFERASE 29-MAR-04 1SVG	CRYSTAL STRUCTURE OF PROTEIN KINASE A IN COMPLEX WITH 2 AZEPANE DERIVATIVE 4	-6.95728	-0.996195
1YZX_9495	TRANSFERASE 28-FEB-05 1YZX	CRYSTAL STRUCTURE OF HUMAN KAPPA CLASS GLUTATHIONE 2 TRANSFERASE	-6.9487	-11.9146
2VEX_15668	HYDROLASE 27-OCT-07 2VEX	CRYSTAL STRUCUTRE OF PROTEIN TYROSINE PHOSPHATASE 1B IN 2 COMPLEX WITH AN ISOTHIAZOLIDINONE-CONTAINING INHIBITOR	-6.9442	-12.6183
1HMT_2819	LIPID-BINDING PROTEIN 02-JAN-94 1HMT	1.4 ANGSTROMS STRUCTURAL STUDIES ON HUMAN MUSCLE FATTY ACID 2 BINDING PROTEIN: BINDING INTERACTIONS WITH THREE SATURATED 3 AND UNSATURATED C18 FATTY ACIDS	-6.93417	-5.66608
1MMA_4645	COILED COIL 18-JUL-97 1MMA	X-RAY STRUCTURES OF THE MGADP, MGATPGAMMAS, AND MGAMPPNP 2 COMPLEXES OF THE DICTYOSTELIUM DISCOIDEUM MYOSIN MOTOR 3 DOMAIN	-6.92783	-17.0426
1XBC_8854	TRANSFERASE 30-AUG-04 1XBC	CRYSTAL STRUCTURE OF THE SYK TYROSINE KINASE DOMAIN WITH 2 STAUROSPORIN	-6.91904	-12.6952
1K3A_3663	TRANSFERASE 02-OCT-01 1K3A	STRUCTURE OF THE INSULIN-LIKE GROWTH FACTOR 1 RECEPTOR 2 KINASE	-6.90782	-10.4722
1XX6_9129	TRANSFERASE 04-NOV-04 1XX6	X-RAY STRUCTURE OF CLOSTRIDIUM ACETOBUTYLICUM THYMIDINE 2 KINASE WITH ADP. NORTHEAST STRUCTURAL GENOMICS TARGET 3 CAR26.	-6.89488	-6.47734
1O5M_5385	TRANSFERASE/TRANSFERASE INHIBITOR 26-SEP-03 1O5M	STRUCTURE OF FPT BOUND TO THE INHIBITOR SCH66336	-6.88931	-19.9118
1RB3_6648	OXIDOREDUCTASE 26-NOV-96 1RB3	DIHYDROFOLATE REDUCTASE COMPLEXED WITH METHOTREXATE AND 2 NICOTINAMIDE ADENINE DINUCLEOTIDE PHOSPHATE (OXIDIZED FORM)	-6.86792	-8.41521
1JTV_3555	OXIDOREDUCTASE 22-AUG-01 1JTV	CRYSTAL STRUCTURE OF 17BETA-HYDROXYSTEROID DEHYDROGENASE 2 TYPE 1 COMPLEXED WITH TESTOSTERONE	-6.86636	-10.6176
1K3T_3669	OXIDOREDUCTASE 04-OCT-01 1K3T	STRUCTURE OF GLYCOSOMAL GLYCERALDEHYDE-3-PHOSPHATE 2 DEHYDROGENASE FROM TRYPANOSOMA CRUZI COMPLEXED WITH 3 CHALEPIN, A COUMARIN DERIVATIVE INHIBITOR	-6.86482	-15.012
1AYW_336	HYDROLASE 10-NOV-97 1AYW REVDAT 2 2 2 KEYWDS HEADER CONECT	CRYSTAL STRUCTURE OF CYSTEINE PROTEASE HUMAN CATHEPSIN K IN 2 COMPLEX WITH A COVALENT BENZYLOXYBENZOYLCARBOHYDRAZIDE 3 INHIBITOR	-6.85309	-7.19968
1TBW_7398	CHAPERONE 20-MAY-04 1TBW	LIGAND INDUCED CONFORMATIONAL SHIFT IN THE N-TERMINAL 2 DOMAIN OF GRP94, OPEN CONFORMATION	-6.85033	-12.9491
2E6Y_11688	LYASE 05-JAN-07 2E6Y	COVALENT COMPLEX OF OROTIDINE 5'-MONOPHOSPHATE 2 DECARBOXYLASE (ODCASE) WITH 6-IODO-UMP	-6.84849	-10.4615
1D1V_992	OXIDOREDUCTASE 21-SEP-99 1D1V	BOVINE ENDOTHELIAL NITRIC OXIDE SYNTHASE HEME DOMAIN 2 COMPLEXED WITH S-ETHYL-N-PHENYL-ISOTHIOUREA (H4B BOUND)	-6.8447	-16.9762
1Z9Y_9612	LYASE 05-APR-05 1Z9Y	CARBONIC ANHYDRASE II IN COMPLEX WITH FUROSEMIDE AS 2 SULFONAMIDE INHIBITOR	-6.84181	-6.0629
2E8W_11712	TRANSFERASE 24-JAN-07 2E8W	S. CEREVISIAE GERANYLGERANYL PYROPHOSPHATE SYNTHASE IN 2 COMPLEX WITH MAGNESIUM AND IPP	-6.83935	-4.81279
2FMQ_12200	TRANSFERASE/DNA 09-JAN-06 2FMQ	SODIUM IN ACTIVE SITE OF DNA POLYMERASE BETA	-6.83426	4.87857
1V48_8151	TRANSFERASE 11-NOV-03 1V48	CALF SPLEEN PURINE NUCLEOSIDE PHOSPHORYLASE (PNP) BINARY 2 COMPLEX WITH 9-(5,5-DIFLUORO-5-PHOSPHONOPENTHYL)GUANINE	-6.82822	-13.5543
1M7H_4502	TRANSFERASE 19-JUL-02 1M7H	CRYSTAL STRUCTURE OF APS KINASE FROM PENICILLIUM 2 CHRYSOGENUM: STRUCTURE WITH APS SOAKED OUT OF ONE DIMER	-6.81589	-6.56971
1KTA_3941	TRANSFERASE 15-JAN-02 1KTA	HUMAN BRANCHED CHAIN AMINO ACID AMINOTRANSFERASE : THREE 2 DIMENSIONAL STRUCTURE OF THE ENZYME IN ITS PYRIDOXAMINE 3 PHOSPHATE FORM.	-6.80215	5.84764
1NW6_5239	TRANSFERASE 05-FEB-03 1NW6	STRUCTURE OF THE BETA CLASS N6-ADENINE DNA 2 METHYLTRANSFERASE RSRI BOUND TO SINEFUNGIN	-6.79635	-6.23732
2IV7_13516	TRANSFERASE 08-JUN-06 2IV7	CRYSTAL STRUCTURE OF WAAG, A GLYCOSYLTRANSFERASE INVOLVED 2 IN LIPOPOLYSACCHARIDE BIOSYNTHESIS	-6.78963	4.9741
2G9X_12489	TRANSFERASE/CELL CYCLE 07-MAR-06 2G9X	STRUCTURE OF THR 160 PHOSPHORYLATED CDK2/CYCLIN A IN 2 COMPLEX WITH THE INHIBITOR NU6271	-6.77026	-18.0148
1KJI_3832	TRANSFERASE 04-DEC-01 1KJI	CRYSTAL STRUCTURE OF GLYCINAMIDE RIBONUCLEOTIDE 2 TRANSFORMYLASE IN COMPLEX WITH MG-AMPPCP	-6.76483	-1.21029
1NVQ_5230	TRANSFERASE 04-FEB-03 1NVQ	THE COMPLEX STRUCTURE OF CHECKPOINT KINASE CHK1/UCN-01	-6.75979	-14.6212
2A84_10003	LIGASE 07-JUL-05 2A84	CRYSTAL STRUCTURE OF A PANTOTHENATE SYNTHETASE COMPLEXED 2 WITH ATP	-6.75876	1.68721
1WEI_8624	HYDROLASE 25-MAY-04 1WEI	CATALYTIC DOMAIN OF MUTY FROM ESCHERICHIA COLI K20A MUTANT 2 COMPLEXED TO ADENINE	-6.75536	-21.7928
1IUT_3212	OXIDOREDUCTASE 22-NOV-95 1IUT	P-HYDROXYBENZOATE HYDROXYLASE COMPLEXED WITH 4- 2 AMINOBENZOATE AT PH 7.4	-6.75368	-18.0927
3AID_15842	ASPARTYL PROTEASE 15-MAY-97 3AID	A NEW CLASS OF HIV-1 PROTEASE INHIBITOR: THE 2 CRYSTALLOGRAPHIC STRUCTURE, INHIBITION AND CHEMICAL 3 SYNTHESIS OF AN AMINIMIDE PEPTIDE ISOSTERE	-6.74923	-10.8422
2FOI_12216	OXIDOREDUCTASE 13-JAN-06 2FOI	SYNTHESIS, BIOLOGICAL ACTIVITY, AND X-RAY CRYSTAL 2 STRUCTURAL ANALYSIS OF DIARYL ETHER INHIBITORS OF MALARIAL 3 ENOYL ACP REDUCTASE.	-6.74404	-13.6002
2V0C_15531	LIGASE 14-MAY-07 2V0C	LEUCYL-TRNA SYNTHETASE FROM THERMUS THERMOPHILUS COMPLEXED 2 WITH A SULPHAMOYL ANALOGUE OF LEUCYL-ADENYLATE IN THE 3 SYNTHETIC SITE AND AN ADDUCT OF AMP WITH 5-FLUORO-1,3- 4 DIHYDRO-1-HYDROXY-2,1-BENZOXABOROLE (AN2690) IN THE 5 EDITING SITE	-6.73198	-16.511
1USB_7968	TRANSFERASE 20-NOV-03 1USB	RATIONAL DESIGN OF A NOVEL ENZYME- EFFICIENT THIOESTER 2 HYDROLYSIS ENABLED BY THE INCORPORATION OF A SINGLE HIS 3 RESIDUE INTO HUMAN GLUTATHIONE TRANSFERASE A1-1	-6.727	0.720511
1CDK_765	COMPLEX (TRANSFERASE/INHIBITOR) 04-JUL-94 1CDK	CAMP-DEPENDENT PROTEIN KINASE CATALYTIC SUBUNIT 2 (E.C.2.7.1.37) (PROTEIN KINASE A) COMPLEXED WITH PROTEIN 3 KINASE INHIBITOR PEPTIDE FRAGMENT 5-24 (PKI(5-24) 4 ISOELECTRIC VARIANT CA) AND MN2+ ADENYLYL IMIDODIPHOSPHATE 5 (MNAMP-PNP) AT PH 5.6 AND 7C AND 4C	-6.71769	53.769
2JFL_13832	TRANSFERASE 02-FEB-07 2JFL	CRYSTAL STRUCTURE OF HUMAN STE20-LIKE KINASE 2 (DIPHOSPHORYLATED FORM) BOUND TO 5- AMINO-3-((4- 3 (AMINOSULFONYL)PHENYL)AMINO)-N-(2,6- DIFLUOROPHENYL)-1H-1, 4 2, 4-TRIAZOLE-1-CARBOTHIOAMIDE	-6.70434	-13.7769
1MXF_4784	OXIDOREDUCTASE 02-OCT-02 1MXF	CRYSTAL STRUCTURE OF INHIBITOR COMPLEX OF PUTATIVE 2 PTERIDINE REDUCTASE 2 (PTR2) FROM TRYPANOSOMA CRUZI	-6.69846	-10.5084
2R0T_15189	TRANSFERASE 21-AUG-07 2R0T	CRYSTAL SRUCTURE OF GDP-4-KETO-6-DEOXYMANNOSE-3-DEHYDRATASE 2 WITH A TRAPPED PLP-GLUTAMATE GEMINAL DIAMINE	-6.66645	4.54544
2DU2_11533	OXIDOREDUCTASE 19-JUL-06 2DU2	CRYSTAL STRUCTURE ANALYSIS OF THE L-LACTATE OXIDASE	-6.64261	-1.98243
3B7P_15877	TRANSFERASE 31-OCT-07 3B7P	CRYSTAL STRUCTURE OF SPERMIDINE SYNTHASE FROM PLASMODIUM 2 FALCIPARUM IN COMPLEX WITH SPERMINE	-6.62618	-5.72572
1C1V_639	BLOOD CLOTTING 21-JUL-99 1C1V	RECRUITING ZINC TO MEDIATE POTENT, SPECIFIC INHIBITION OF 2 SERINE PROTEASES	-6.61881	-15.3608
1CS4_869	LYASE/LYASE/SIGNALING PROTEIN 16-AUG-99 1CS4	COMPLEX OF GS-ALPHA WITH THE CATALYTIC DOMAINS OF MAMMALIAN 2 ADENYLYL CYCLASE: COMPLEX WITH 2'-DEOXY-ADENOSINE 3'- 3 MONOPHOSPHATE, PYROPHOSPHATE AND MG	-6.60582	-2.58345
2QQ0_15075	TRANSFERASE 25-JUL-07 2QQ0	THYMIDINE KINASE FROM THERMOTOGA MARITIMA IN COMPLEX WITH 2 THYMIDINE + APPNHP	-6.6026	-12.7414
2IPF_13464	OXIDOREDUCTASE 12-OCT-06 2IPF	CRYSTAL STRUCTURE OF 17ALPHA-HYDROXYSTEROID DEHYDROGENASE 2 IN COMPLEX WITH NADP+ AND EPI-TESTOSTERONE	-6.60209	-4.7147
1QIS_6365	AMINOTRANSFERASE 16-JUN-99 1QIS	ASPARTATE AMINOTRANSFERASE FROM ESCHERICHIA COLI, C191F 2 MUTATION, WITH BOUND MALEATE	-6.60128	-7.82027
1MDX_4568	TRANSFERASE 07-AUG-02 1MDX	CRYSTAL STRUCTURE OF ARNB TRANSFERASE WITH PYRIDOXAL 5' 2 PHOSPHATE	-6.59872	-12.4453
2QG4_15009	OXIDOREDUCTASE 28-JUN-07 2QG4	CRYSTAL STRUCTURE OF HUMAN UDP-GLUCOSE DEHYDROGENASE 2 PRODUCT COMPLEX WITH UDP-GLUCURONATE	-6.59081	-13.9843
1JQ3_3508	TRANSFERASE 03-AUG-01 1JQ3	CRYSTAL STRUCTURE OF SPERMIDINE SYNTHASE IN COMPLEX WITH 2 TRANSITION STATE ANALOGUE ADODATO	-6.58701	48.021
1FZQ_2098	SIGNALING PROTEIN 04-OCT-00 1FZQ	CRYSTAL STRUCTURE OF MURINE ARL3-GDP	-6.5853	-2.84985
1ML4_4633	TRANSFERASE 30-AUG-02 1ML4	THE PALA-LIGANDED ASPARTATE TRANSCARBAMOYLASE CATALYTIC 2 SUBUNIT FROM PYROCOCCUS ABYSSI	-6.58132	43.4526
1T1S_7280	OXIDOREDUCTASE 17-APR-04 1T1S	CRYSTAL STRUCTURE OF THE REDUCTOISOMERASE COMPLEXED WITH A 2 BISPHOSPHONATE	-6.57932	-8.34813
2RHT_15318	HYDROLASE 09-OCT-07 2RHT	CRYSTAL STRUCTURE OF THE S112A MUTANT OF A C-C HYDROLASE, 2 BPHD FROM BURKHOLDERIA XENOVORANS LB400, IN COMPLEX WITH 3- 3 CL HOPDA	-6.57447	-4.81767
1QM8_6405	PHOTORECEPTOR 22-SEP-99 1QM8	STRUCTURE OF BACTERIORHODOPSIN AT 100 K	-6.56737	-14.1876
1I58_2988	SIGNALING PROTEIN, TRANSFERASE 26-FEB-01 1I58	STRUCTURE OF THE HISTIDINE KINASE CHEA ATP-BINDING DOMAIN 2 IN COMPLEX WITH ATP ANALOG ADPCP AND MAGNESIUM	-6.56557	-10.2684
2GUP_12715	TRANSFERASE 01-MAY-06 2GUP	STRUCTURAL GENOMICS, THE CRYSTAL STRUCTURE OF A ROK FAMILY 2 PROTEIN FROM STREPTOCOCCUS PNEUMONIAE TIGR4 IN COMPLEX 3 WITH SUCROSE	-6.56421	-5.7107
1B59_392	HYDROLASE 13-JAN-99 1B59	COMPLEX OF HUMAN METHIONINE AMINOPEPTIDASE-2 COMPLEXED WITH 2 OVALICIN	-6.55428	42.7334
7DFR_16247	OXIDO-REDUCTASE 21-OCT-88 7DFR	CRYSTAL STRUCTURES OF ESCHERICHIA COLI DIHYDROFOLATE 2 REDUCTASE. THE NADP+ HOLOENZYME AND THE FOLATE(DOT)NADP+ 3 TERNARY COMPLEX. SUBSTRATE BINDING AND A MODEL FOR THE 4 TRANSITION STATE	-6.5541	-15.2324
1AYU_335	HYDROLASE 10-NOV-97 1AYU REVDAT 2 2 1 JRNL KEYWDS	CRYSTAL STRUCTURE OF CYSTEINE PROTEASE HUMAN CATHEPSIN K IN 2 COMPLEX WITH A COVALENT SYMMETRIC BISCARBOHYDRAZIDE 3 INHIBITOR	-6.54963	-18.8359
1F9T_1822	CONTRACTILE PROTEIN 11-JUL-00 1F9T	CRYSTAL STRUCTURES OF KINESIN MUTANTS REVEAL A SIGNALLING 2 PATHWAY FOR ACTIVATION OF THE MOTOR ATPASE	-6.54636	-12.5386
1TC0_7400	CHAPERONE 20-MAY-04 1TC0	LIGAND INDUCED CONFORMATIONAL SHIFTS IN THE N-TERMINAL 2 DOMAIN OF GRP94, OPEN CONFORMATION COMPLEXED WITH THE 3 PHYSIOLOGICAL PARTNER ATP	-6.52858	-10.9745
2PV8_14752	TRANSFERASE 09-MAY-07 2PV8	MUTAGENESIS OF P38 MAP KINASE ESTABLISHES KEY ROLES OF 2 PHE169 IN FUNCTION AND STRUCTURAL DYNAMICS AND REVEALS A 3 NOVEL DFG-OUT STATE	-6.52381	-12.4504
1XH8_8923	TRANSFERASE/TRANSFERASE INHIBITOR 17-SEP-04 1XH8	CRYSTAL STRUCTURES OF PROTEIN KINASE B SELECTIVE INHIBITORS 2 IN COMPLEX WITH PROTEIN KINASE A AND MUTANTS	-6.52059	-0.281553
1J0N_3279	LYASE 19-NOV-02 1J0N	CRYSTAL STRUCTURE OF BACILLUS SP. GL1 XANTHAN LYASE THAT 2 ACTS ON SIDE CHAINS OF XANTHAN	-6.50283	-7.31336
1BQ4_546	ISOMERASE 20-AUG-98 1BQ4 REVDAT 2 29-DEC-99 1BQ4 4 HEADER COMPND REMARK JRNL	SACCHAROMYCES CEREVISIAE PHOSPHOGLYCERATE MUTASE IN COMPLEX 2 WITH BENZENE HEXACARBOXYLATE	-6.49399	7.53258
2UX9_15486	FLAVOPROTEIN 27-MAR-07 2UX9	CRYSTAL STRUCTURE OF THE T. THERMOPHILUS DODECIN R65A 2 MUTANT	-6.49305	-6.97527
2PIA_14614	REDUCTASE 15-FEB-93 2PIA	PHTHALATE DIOXYGENASE REDUCTASE: A MODULAR STRUCTURE FOR 2 ELECTRON TRANSFER FROM PYRIDINE NUCLEOTIDES TO [2FE-2S]	-6.49232	-13.1924
1MY8_4794	HYDROLASE 03-OCT-02 1MY8	AMPC BETA-LACTAMASE IN COMPLEX WITH AN 2 M.CARBOXYPHENYLGLYCYLBORONIC ACID BEARING THE CEPHALOTHIN 3 R1 SIDE CHAIN	-6.48984	8.16089
1F9V_1824	CONTRACTILE PROTEIN 11-JUL-00 1F9V	CRYSTAL STRUCTURES OF MUTANTS REVEAL A SIGNALLING PATHWAY 2 FOR ACTIVATION OF THE KINESIN MOTOR ATPASE	-6.48201	-15.2196
1FFU_1874	HYDROLASE 26-JUL-00 1FFU REVDAT 2 13-NOV-00 1FFU 1 SOURCE	CARBON MONOXIDE DEHYDROGENASE FROM HYDROGENOPHAGA 2 PSEUDOFLAVA WHICH LACKS THE MO-PYRANOPTERIN MOIETY OF THE 3 MOLYBDENUM COFACTOR	-6.47703	14.6595
1LWX_4375	PHOSPHOTRANSFERASE 30-APR-97 1LWX	AZT DIPHOSPHATE BINDING TO NUCLEOSIDE DIPHOSPHATE KINASE	-6.47521	3.20835
2QCA_14958	HYDROLASE 19-JUN-07 2QCA	A NEW CRYSTAL FORM OF BOVINE PANCREATIC RNASE A IN COMPLEX 2 WITH 2'-DEOXYGUANOSINE-5'-MONOPHOSPHATE	-6.4684	-8.07207
1TKY_7498	LIGASE 09-JUN-04 1TKY	CRYSTAL STRUCTURE OF THE EDITING DOMAIN OF THREONYL-TRNA 2 SYNTHETASE COMPLEXED WITH SERYL-3'-AMINOADENOSINE	-6.46012	-9.58193
2J9M_13743	TRANSFERASE 13-NOV-06 2J9M	CRYSTAL STRUCTURE OF CDK2 IN COMPLEX WITH MACROCYCLIC 2 AMINOPYRIMIDINE	-6.45955	-16.4803
2B50_10406	GENE REGULATION 27-SEP-05 2B50	HUMAN NUCLEAR RECEPTOR-LIGAND COMPLEX 2	-6.45219	-15.5458
1OI6_5579	ISOMERASE 09-JUN-03 1OI6	STRUCTURE DETERMINATION OF THE TMP-COMPLEX OF EVAD	-6.45008	-1.50666
1MH5_4609	IMMUNE SYSTEM 19-AUG-02 1MH5	THE STRUCTURE OF THE COMPLEX OF THE FAB FRAGMENT OF THE 2 ESTEROLYTIC ANTIBODY MS6-164 AND A TRANSITION-STATE ANALOG	-6.44844	-3.95358
2I1Q_13223	RECOMBINATION 14-AUG-06 2I1Q	RADA RECOMBINASE IN COMPLEX WITH CALCIUM	-6.44351	-2.94411
2PRG_14706	COMPLEX (THIAZOLIDINEDIONE/RECEPTOR) 14-AUG-98 2PRG	LIGAND-BINDING DOMAIN OF THE HUMAN PEROXISOME PROLIFERATOR 2 ACTIVATED RECEPTOR GAMMA	-6.4419	-19.1089
1FRW_1998	METAL BINDING PROTEIN 07-SEP-00 1FRW	STRUCTURE OF E. COLI MOBA WITH BOUND GTP AND MANGANESE	-6.43314	-14.7222
2GN8_12625	LYASE 09-APR-06 2GN8	CRYSTAL STRUCTURE OF UDP-GLCNAC INVERTING 4,6-DEHYDRATASE 2 IN COMPLEX WITH NADP AND UDP	-6.42623	0.153144
2NZY_14058	TRANSFERASE 27-NOV-06 2NZY	CRYSTAL STRUCTURE OF ALPHA1,3-FUCOSYLTRANSFERASE WITH GDP- 2 FUCOSE	-6.4195	-10.0571
1SQA_7170	HYDROLASE 18-MAR-04 1SQA	SUBSTITUTED 2-NAPHTHAMIDINE INHIBITORS OF UROKINASE	-6.41524	-11.3211
1TOU_7549	LIPID TRANSPORT 15-JUN-04 1TOU	CRYSTAL STRUCTURE OF HUMAN ADIPOCYTE FATTY ACID BINDING 2 PROTEIN IN COMPLEX WITH A NON-COVALENT LIGAND	-6.41362	-12.5349
1L4M_4066	TRANSFERASE 06-MAR-02 1L4M	CRYSTAL STRUCTURE OF COBT COMPLEXED WITH 2-AMINO-P-CRESOL 2 AND NICOTINATE MONONUCLEOTIDE	-6.41345	8.55742
1F4E_1758	TRANSFERASE 07-JUN-00 1F4E	CRYSTAL STRUCTURE OF E. COLI THYMIDYLATE SYNTHASE COMPLEXED 2 WITH TOSYL-D-PROLINE	-6.40984	-10.3098
2QD3_14974	LYASE 20-JUN-07 2QD3	WILD TYPE HUMAN FERROCHELATASE CRYSTALLIZED WITH AMMONIUM 2 SULFATE	-6.3947	-9.81676
5FIT_16158	HYDROLASE 25-SEP-97 5FIT	FHIT-SUBSTRATE ANALOG	-6.39334	-14.6819
1M7G_4499	TRANSFERASE 19-JUL-02 1M7G	CRYSTAL STRUCTURE OF APS KINASE FROM PENICILLIUM 2 CHRYSOGENUM: TERNARY STRUCTURE WITH ADP AND APS	-6.38966	-14.371
1AIX_205	COMPLEX (BLOOD COAGULATION/INHIBITOR) 30-APR-97 1AIX	HUMAN ALPHA-THROMBIN TERNARY COMPLEX WITH EXOSITE INHIBITOR 2 HIRUGEN AND ACTIVE SITE INHIBITOR PHCH2OCO-D-DPA-PRO- 3 BOROVAL	-6.38441	-7.57205
2P6W_14496	TRANSFERASE 19-MAR-07 2P6W	CRYSTAL STRUCTURE OF A GLYCOSYLTRANSFERASE INVOLVED IN THE 2 GLYCOSYLATION OF THE MAJOR CAPSID OF PBCV-1	-6.36724	-5.83961
2AC7_10063	TRANSFERASE 18-JUL-05 2AC7	CRYSTAL STRUCTURE OF ADENOSINE PHOSPHORYLASE FROM BACILLUS 2 CEREUS WITH ADENOSINE BOUND IN THE ACTIVE SITE	-6.35474	-10.6363
1LF7_4193	IMMUNE SYSTEM 10-APR-02 1LF7	CRYSTAL STRUCTURE OF HUMAN COMPLEMENT PROTEIN C8GAMMA AT 2 1.2 A RESOLUTION	-6.34786	-8.64974
2QVR_15130	HYDROLASE 08-AUG-07 2QVR	E. COLI FRUCTOSE-1,6-BISPHOSPHATASE: CITRATE, FRU-2,6-P2, 2 AND MG2+ BOUND	-6.34786	29.0834
2J7A_13694	OXIDOREDUCTASE 06-OCT-06 2J7A	CRYSTAL STRUCTURE OF CYTOCHROME C NITRITE REDUCTASE NRFHA 2 COMPLEX FROM DESULFOVIBRIO VULGARIS	-6.34527	-12.0661
2GG9_12549	HYDROLASE 23-MAR-06 2GG9	NOVEL BACTERIAL METHIONINE AMINOPEPTIDASE INHIBITORS	-6.3303	-6.13642
1JLT_3477	HYDROLASE 16-JUL-01 1JLT	VIPOXIN COMPLEX	-6.32839	-31.7287
1UQT_7945	SYNTHASE 20-OCT-03 1UQT	TREHALOSE-6-PHOSPHATE FROM E. COLI BOUND WITH UDP-2-FLUORO 2 GLUCOSE.	-6.32057	1.11113
1NKH_5083	TRANSFERASE ACTIVATOR/TRANSFERASE 03-JAN-03 1NKH	CRYSTAL STRUCTURE OF LACTOSE SYNTHASE COMPLEX WITH UDP AND 2 MANGANESE	-6.30901	-16.3352
1AXW_324	METHYLTRANSFERASE 23-OCT-97 1AXW	E. COLI THYMIDYLATE SYNTHASE IN COMPLEX WITH METHOTREXATE 2 (MTX) AND 2'-DEOXYURIDINE 5'-MONOPHOSPHATE (DUMP)	-6.30308	-4.37802
2IZ1_13593	OXIDOREDUCTASE 23-JUL-06 2IZ1	6PDH COMPLEXED WITH PEX INHIBITOR SYNCHROTRON DATA	-6.30226	0.092804
2RCU_15274	TRANSFERASE 20-SEP-07 2RCU	CRYSTAL STRUCTURE OF RAT CARNITINE PALMITOYLTRANSFERASE 2 2 IN COMPLEX WITH R-3-(HEXADECANOYLAMINO)-4- 3 (TRIMETHYLAZANIUMYL)BUTANOATE	-6.29901	-8.98494
2HX4_13177	OXIDOREDUCTASE 02-AUG-06 2HX4	RAT NNOS HEME DOMAIN COMPLEXED WITH 4-N-(NW-NITRO-L- 2 ARGININYL)-TRANS-4-HYDROXYAMINO-L-PROLINE AMIDE	-6.29701	-7.92791
2DSA_11509	TRANSFERASE 24-JUN-06 2DSA	TERNARY COMPLEX OF BPHK, A BACTERIAL GST	-6.29564	-15.5426
1L7G_4112	HYDROLASE 15-MAR-02 1L7G	CRYSTAL STRUCTURE OF E119G MUTANT INFLUENZA VIRUS 2 NEURAMINIDASE IN COMPLEX WITH BCX-1812	-6.29142	-0.845312
2DDF_11427	HYDROLASE 28-JAN-06 2DDF	CRYSTAL STRUCTURE OF TACE IN COMPLEX WITH TAPI-2	-6.28915	-10.103
1G2A_2135	HYDROLASE 18-OCT-00 1G2A	THE CRYSTAL STRUCTURE OF E.COLI PEPTIDE DEFORMYLASE 2 COMPLEXED WITH ACTINONIN	-6.28835	-3.47675
1KH3_3809	LIGASE 29-NOV-01 1KH3	CRYSTAL STRUCTURE OF THERMUS THERMOPHILUS HB8 2 ARGININOSUCCINATE SYNTHETASE IN COMPLEX WITH INHIBITOR	-6.26885	-9.25656
2GST_12692	GLUTATHIONE TRANSFERASE 07-JUN-93 2GST	STRUCTURE OF THE XENOBIOTIC SUBSTRATE BINDING SITE OF A 2 GLUTATHIONE S-TRANSFERASE AS REVEALED BY X-RAY 3 CRYSTALLOGRAPHIC ANALYSIS OF PRODUCT COMPLEXES WITH THE 4 DIASTEREOMERS OF 9-(S-GLUTATHIONYL)-10-HYDROXY-9, 10- 5 DIHYDROPHENANTHRENE	-6.26553	-9.59727
1IX6_3239	TRANSFERASE 14-JUN-02 1IX6	ASPARTATE AMINOTRANSFERASE ACTIVE SITE MUTANT V39F	-6.24561	-0.408245
1H48_2631	SYNTHASE 24-FEB-03 1H48	THE STRUCTURE OF 2C-METHYL-D-ERYTHRITOL 2,4- 2 CYCLODIPHOSPHATE SYNTHASE IN COMPLEX WITH CMP AND PRODUCT	-6.24399	26.8097
2PUN_14742	TRANSFERASE 09-MAY-07 2PUN	STRUCTURES OF 5-METHYLTHIORIBOSE KINASE REVEAL SUBSTRATE 2 SPECIFICITY AND UNUSUAL MODE OF NUCLEOTIDE BINDING	-6.23855	-13.7582
1C7E_702	ELECTRON TRANSPORT 16-FEB-00 1C7E	D95E HYDROQUINONE FLAVODOXIN MUTANT FROM D. VULGARIS	-6.2327	-15.8141
1G72_2200	OXIDOREDUCTASE 08-NOV-00 1G72	CATALYTIC MECHANISM OF QUINOPROTEIN METHANOL DEHYDROGENASE: 2 A THEORETICAL AND X-RAY CRYSTALLOGRAPHIC INVESTIGATION	-6.22797	26.3278
2P8C_14510	LYASE 22-MAR-07 2P8C	CRYSTAL STRUCTURE OF N-SUCCINYL ARG/LYS RACEMASE FROM 2 BACILLUS CEREUS ATCC 14579 COMPLEXED WITH N-SUCCINYL ARG.	-6.22394	-3.45522
2UV0_15434	TRANSCRIPTION 08-MAR-07 2UV0	STRUCTURE OF THE P. AERUGINOSA LASR LIGAND-BINDING DOMAIN 2 BOUND TO ITS AUTOINDUCER	-6.22374	-9.98681
1C1H_631	LYASE 22-JUL-99 1C1H	CRYSTAL STRUCTURE OF BACILLUS SUBTILIS FERROCHELATASE IN 2 COMPLEX WITH N-METHYL MESOPORPHYRIN	-6.22095	-12.1833
2IVU_13525	TRANSFERASE 16-JUN-06 2IVU	CRYSTAL STRUCTURE OF PHOSPHORYLATED RET TYROSINE KINASE 2 DOMAIN COMPLEXED WITH THE INHIBITOR ZD6474	-6.21487	-14.1362
2C1Z_10880	TRANSFERASE 22-SEP-05 2C1Z	STRUCTURE AND ACTIVITY OF A FLAVONOID 3-O 2 GLUCOSYLTRANSFERASE REVEALS THE BASIS FOR PLANT NATURAL 3 PRODUCT MODIFICATION	-6.20962	13.7105
2JGV_13851	TRANSFERASE 16-FEB-07 2JGV	STRUCTURE OF STAPHYLOCOCCUS AUREUS D-TAGATOSE-6-PHOSPHATE 2 KINASE IN COMPLEX WITH ADP	-6.20796	-3.63398
1EYX_1708	PHOTOSYNTHESIS 09-MAY-00 1EYX	CRYSTAL STRUCTURE OF R-PHYCOERYTHRIN AT 2.2 ANGSTROMS	-6.20547	-14.3111
1V5Y_8164	OXIDOREDUCTASE 26-NOV-03 1V5Y	BINDING OF COUMARINS TO NAD(P)H:FMN OXIDOREDUCTASE	-6.20531	-18.7155
3B7P_15878	TRANSFERASE 31-OCT-07 3B7P	CRYSTAL STRUCTURE OF SPERMIDINE SYNTHASE FROM PLASMODIUM 2 FALCIPARUM IN COMPLEX WITH SPERMINE	-6.1985	-11.8402
1AKC_222	TRANSFERASE(AMINOTRANSFERASE) 28-FEB-94 1AKC	STRUCTURAL BASIS FOR THE CATALYTIC ACTIVITY OF ASPARTATE 2 AMINOTRANSFERASE K258H LACKING ITS PYRIDOXAL-5'-PHOSPHATE- 3 BINDING LYSINE RESIDUE	-6.18994	84.1836
1WBB_8582	DNA BINDING PROTEIN/DNA 31-OCT-04 1WBB	CRYSTAL STRUCTURE OF E. COLI DNA MISMATCH REPAIR ENZYME 2 MUTS, E38A MUTANT, IN COMPLEX WITH A G.T MISMATCH	-6.18682	1.74886
2NNL_13927	OXIDOREDUCTASE 24-OCT-06 2NNL	BINDING OF TWO SUBSTRATE ANALOGUE MOLECULES TO 2 DIHYDROFLAVONOL-4-REDUCTASE ALTERS THE FUNCTIONAL GEOMETRY 3 OF THE CATALYTIC SITE	-6.18648	-1.89189
1GWC_2506	TRANSFERASE 14-MAR-02 1GWC	THE STRUCTURE OF A TAU CLASS GLUTATHIONE S-TRANSFERASE FROM 2 WHEAT, ACTIVE IN HERBICIDE DETOXIFICATION	-6.17934	-5.16662
2Q93_14927	HYDROLASE 12-JUN-07 2Q93	E. COLI METHIONINE AMINOPEPTIDASE MN-FORM WITH INHIBITOR B21	-6.17516	-4.5179
4AAH_16078	OXIDOREDUCTASE (PQQ(A)-CHOH(D)) 10-MAR-96 4AAH	METHANOL DEHYDROGENASE FROM METHYLOPHILUS W3A1	-6.16983	33.5326
6XIM_16239	ISOMERASE(INTRAMOLECULAR OXIDOREDUCTSE) 03-APR-92 6XIM	PROTEIN ENGINEERING OF XYLOSE (GLUCOSE) ISOMERASE FROM 2 ACTINOPLANES MISSOURIENSIS. 1. CRYSTALLOGRAPHY AND SITE- 3 DIRECTED MUTAGENESIS OF METAL BINDING SITES	-6.16918	-14.2692
1TH6_7449	HYDROLASE 01-JUN-04 1TH6	CRYSTAL STRUCTURE OF PHOSPHOLIPASE A2 IN COMPLEX WITH 2 ATROPINE AT 1.23A RESOLUTION	-6.14899	-14.2279
1MK0_4624	HYDROLASE 28-AUG-02 1MK0	CATALYTIC DOMAIN OF INTRON ENDONUCLEASE I-TEVI, E75A MUTANT	-6.14808	-1.32401
1WKG_8632	TRANSFERASE 31-MAY-04 1WKG	ACETYLORNITHINE AMINOTRANSFERASE FROM THERMUS THERMOPHILUS 2 HB8	-6.13774	10.1357
2NY4_14042	VIRAL PROTEIN/IMMUNE SYSTEM 20-NOV-06 2NY4	HIV-1 GP120 ENVELOPE GLYCOPROTEIN (K231C, T257S, E268C, 2 S334A, S375W) COMPLEXED WITH CD4 AND ANTIBODY 17B	-6.13476	-6.66281
1J39_3312	TRANSFERASE 21-JAN-03 1J39	CRYSTAL STRUCTURE OF T4 PHAGE BGT IN COMPLEX WITH ITS UDP- 2 GLUCOSE SUBSTRATE	-6.13222	-1.12599
1W8C_8542	TRANSFERASE 20-SEP-04 1W8C	CO-CRYSTAL STRUCTURE OF 6-CYCLOHEXYLMETHOXY-8-ISOPROPYL-9H- 2 PURIN-2-YLAMINE AND MONOMERIC CDK2	-6.13143	-4.56296
2C1Z_10881	TRANSFERASE 22-SEP-05 2C1Z	STRUCTURE AND ACTIVITY OF A FLAVONOID 3-O 2 GLUCOSYLTRANSFERASE REVEALS THE BASIS FOR PLANT NATURAL 3 PRODUCT MODIFICATION	-6.13134	-6.60173
2FL6_12182	CELL CYCLE 05-JAN-06 2FL6	CRYSTAL STRUCTURE OF KSP IN COMPLEX WITH INHIBITOR 6	-6.11471	-26.4668
1XDP_8886	TRANSFERASE 07-SEP-04 1XDP	CRYSTAL STRUCTURE OF THE E.COLI POLYPHOSPHATE KINASE IN 2 COMPLEX WITH AMPPNP	-6.11039	10.1276
2EGB_11759	TRANSFERASE 28-FEB-07 2EGB	CRYSTAL STRUCTURE OF GLU140 TO ASN MUTANT OF DIPHTHINE 2 SYNTHASE	-6.08974	-15.1902
1Q2Q_6195	HYDROLASE 25-JUL-03 1Q2Q	ENTEROBACTER CLOACAE GC1 CLASS C BETA-LACTAMASE COMPLEXED 2 WITH PENEM WAY185229	-6.07691	0.164595
1TVU_7650	TRANSFERASE 17-SEP-97 1TVU	CONTRIBUTIONS OF ORIENTATION AND HYDROGEN BONDING TO 2 CATALYSIS IN ASN-229 MUTANTS OF THYMIDYLATE SYNTHASE	-6.06798	-9.65689
2DXE_11582	TRANSFERASE 25-AUG-06 2DXE	CRYSTAL STRUCTURE OF NUCLEOSIDE DIPHOSPHATE KINASE IN 2 COMPLEX WITH GDP	-6.06089	-5.06895
1ZCH_9634	OXIDOREDUCTASE 12-APR-05 1ZCH	STRUCTURE OF THE HYPOTHETICAL OXIDOREDUCTASE YCND FROM 2 BACILLUS SUBTILIS	-6.05852	-18.2423
2FC2_12083	OXIDOREDUCTASE 10-DEC-05 2FC2	NO-HEME COMPLEX IN A BACTERIAL NITRIC OXIDE SYNTHASE. AN 2 FE(III)-NO MAY CAUSE NITROSATION.	-6.03911	-3.64955
1BQ1_544	TRANSFERASE 20-AUG-98 1BQ1	E. COLI THYMIDYLATE SYNTHASE MUTANT N177A IN COMPLEX WITH 2 CB3717 AND 2'-DEOXYURIDINE 5'-MONOPHOSPHATE (DUMP)	-6.03573	-21.2426
2AYW_10351	HYDROLASE 09-SEP-05 2AYW	CRYSTAL STRUCTURE OF THE COMPLEX FORMED BETWEEN TRYPSIN AND 2 A DESIGNED SYNTHETIC HIGHLY POTENT INHIBITOR IN THE 3 PRESENCE OF BENZAMIDINE AT 0.97 A RESOLUTION	-6.03211	-11.5654
1F9U_1823	CONTRACTILE PROTEIN 11-JUL-00 1F9U	CRYSTAL STRUCTURES OF MUTANTS REVEAL A SIGNALLING PATHWAY 2 FOR ACTIVATION OF THE KINESIN MOTOR ATPASE	-6.02893	-9.27357
1YPJ_9392	BLOOD CLOTTING/HYDROLASE INHIBITOR 31-JAN-05 1YPJ	THROMBIN INHIBITOR COMPLEX	-6.02756	-16.7319
1RV0_6884	VIRAL PROTEIN 12-DEC-03 1RV0	1930 SWINE H1 HEMAGGLUTININ COMPLEXED WITH LSTA	-6.02451	-5.84777
1DHT_1134	OXIDOREDUCTASE 25-MAR-98 1DHT	ESTROGENIC 17-BETA HYDROXYSTEROID DEHYDROGENASE COMPLEXED 2 DIHYDROTESTOSTERONE	-6.00472	-19.4568
1JM6_3480	TRANSFERASE 17-JUL-01 1JM6	PYRUVATE DEHYDROGENASE KINASE, ISOZYME 2, CONTAINING ADP	-6.00204	-10.3225
2NY5_14044	VIRAL PROTEIN/IMMUNE SYSTEM 20-NOV-06 2NY5	HIV-1 GP120 ENVELOPE GLYCOPROTEIN (M95W, W96C, I109C, T257S, 2 V275C, S334A, S375W, Q428C, A433M) COMPLEXED WITH CD4 AND 3 ANTIBODY 17B	-5.99475	-13.5087
2C4J_10931	TRANSFERASE 20-OCT-05 2C4J	HUMAN GLUTATHIONE-S-TRANSFERASE M2-2 T210S MUTANT IN 2 COMPLEX WITH GLUTATHIONE-STYRENE OXIDE CONJUGATE REVDAT 2 03-JAN-06 2C4J 1	-5.98667	0.171809
1Q5D_6215	OXIDOREDUCTASE 06-AUG-03 1Q5D	EPOTHILONE B-BOUND CYTOCHROME P450EPOK	-5.97754	-4.50304
2PX8_14781	TRANSFERASE 14-MAY-07 2PX8	CRYSTAL STRUCTURE OF THE MURRAY VALLEY ENCEPHALITIS VIRUS 2 NS5 2'-O METHYLTRANSFERASE DOMAIN IN COMPLEX WITH SAH AND 3 7M-GTP	-5.96845	-7.75257
2OLO_14291	OXIDOREDUCTASE 19-JAN-07 2OLO	NIKD, AN UNUSUAL AMINO ACID OXIDASE ESSENTIAL FOR 2 NIKKOMYCIN BIOSYNTHESIS: OPEN FORM AT 1.9A RESOLUTION	-5.96474	-12.5272
1WC9_8604	TRANSPORT PROTEIN 10-NOV-04 1WC9	THE CRYSTAL STRUCTURE OF TRUNCATED MOUSE BET3P	-5.95784	-10.1689
1DLR_1168	OXIDO-REDUCTASE 25-JAN-95 1DLR	METHOTREXATE-RESISTANT VARIANTS OF HUMAN DIHYDROFOLATE 2 REDUCTASE WITH SUBSTITUTION OF LEUCINE 22: KINETICS, 3 CRYSTALLOGRAPHY AND POTENTIAL AS SELECTABLE MARKERS	-5.95711	-7.91289
1T4G_7304	RECOMBINATION 29-APR-04 1T4G	ATPASE IN COMPLEX WITH AMP-PNP	-5.94951	-4.09303
2RKV_15350	TRANSFERASE 17-OCT-07 2RKV	CRYSTAL SRUCTURE OF F. GRAMINEARUM TRI101 COMPLEXED WITH 2 COENZYME A AND T-2 MYCOTOXIN	-5.93594	-10.3491
2NY1_14034	VIRAL PROTEIN/IMMUNE SYSTEM 20-NOV-06 2NY1	HIV-1 GP120 ENVELOPE GLYCOPROTEIN (I109C, T257S, S334A, 2 S375W, Q428C) COMPLEXED WITH CD4 AND ANTIBODY 17B	-5.92547	-6.37349
1VYF_8368	TRANSPORT PROTEIN 29-APR-04 1VYF	SCHISTOSOMA MANSONI FATTY ACID BINDING PROTEIN IN COMPLEX 2 WITH OLEIC ACID	-5.9243	-8.06857
2B9I_10453	TRANSFERASE 11-OCT-05 2B9I	CRYSTAL STRUCTURE OF FUS3 WITH A DOCKING MOTIF FROM MSG5	-5.92331	-11.833
1DAD_1073	LIGASE 08-MAY-95 1DAD	DETHIOBIOTIN SYNTHETASE COMPLEXED WITH ADP	-5.91249	-10.604
2IA6_13313	TRANSFERASE/DNA 07-SEP-06 2IA6	BYPASS OF MAJOR BENZOPYRENE-DG ADDUCT BY Y-FAMILY DNA 2 POLYMERASE WITH UNIQUE STRUCTURAL GAP	-5.91246	-20.5244
4GST_16106	GLUTATHIONE TRANSFERASE 20-JUL-93 4GST	REACTION COORDINATE MOTION IN AN SNAR REACTION CATALYZED BY 2 GLUTATHIONE TRANSFERASE	-5.90388	-14.13
1IEL_3099	HYDROLASE 10-APR-01 1IEL	CRYSTAL STRUCTURE OF AMPC BETA-LACTAMASE FROM E. COLI IN 2 COMPLEX WITH CEFTAZIDIME	-5.89376	-5.12947
1LCB_4161	TRANSFERASE (METHYLTRANSFERASE) 22-JUN-95 1LCB	LACTOBACILLUS CASEI THYMIDYLATE SYNTHASE TERNARY COMPLEX 2 WITH DTMP AND H2FOLATE	-5.87713	-13.0457
1TVU_7651	TRANSFERASE 17-SEP-97 1TVU	CONTRIBUTIONS OF ORIENTATION AND HYDROGEN BONDING TO 2 CATALYSIS IN ASN-229 MUTANTS OF THYMIDYLATE SYNTHASE	-5.86628	-13.6698
1XJN_8961	OXIDOREDUCTASE 23-SEP-04 1XJN	STRUCTURAL MECHANISM OF ALLOSTERIC SUBSTRATE SPECIFICITY IN 2 A RIBONUCLEOTIDE REDUCTASE: DATP-CDP COMPLEX	-5.83241	-2.35726
1QB8_6275	TRANSFERASE 30-APR-99 1QB8	CRYSTAL STRUCTURES OF ADENINE PHOSPHORIBOSYLTRANSFERASE 2 FROM LEISHMANIA DONOVANI	-5.82972	-16.5184
1OFU_5545	BACTERIAL CELL DIVISION INHIBITOR 21-APR-03 1OFU	CRYSTAL STRUCTURE OF SULA:FTSZ FROM PSEUDOMONAS AERUGINOSA	-5.82946	-3.18781
2VEY_15669	HYDROLASE 27-OCT-07 2VEY	CRYSTAL STRUCUTRE OF PROTEIN TYROSINE PHOSPHATASE 1B IN 2 COMPLEX WITH AN ISOTHIAZOLIDINONE-CONTAINING INHIBITOR	-5.81971	-15.1674
1H7Q_2690	TRANSFERASE 09-JUL-01 1H7Q	DTDP-MANGANESE COMPLEX OF SPSA FROM BACILLUS SUBTILIS	-5.80601	1.18606
2BAW_10470	TRANSCRIPTION 15-OCT-05 2BAW	HUMAN NUCLEAR RECEPTOR-LIGAND COMPLEX 1	-5.79607	-16.5829
1ZZ2_9863	TRANSFERASE 13-JUN-05 1ZZ2	TWO CLASSES OF P38ALPHA MAP KINASE INHIBITORS HAVING A 2 COMMON DIPHENYLETHER CORE BUT EXHIBITING DIVERGENT BINDING 3 MODES	-5.79525	-9.11953
2I7C_13299	TRANSFERASE 30-AUG-06 2I7C	THE CRYSTAL STRUCTURE OF SPERMIDINE SYNTHASE FROM P. 2 FALCIPARUM IN COMPLEX WITH ADODATO	-5.77675	-8.15917
2C80_10992	TRANSFERASE 30-NOV-05 2C80	STUCTURE OF SH28GST IN COMPLEX WITH S-HEXYL GLUTATHIONE	-5.77648	-7.50078
1GZ8_2549	KINASE 17-MAY-02 1GZ8	HUMAN CYCLIN DEPENDENT KINASE 2 COMPLEXED WITH THE 2 INHIBITOR 2-AMINO-6-(3'-METHYL-2'-OXO)BUTOXYPURINE	-5.77242	-7.21157
2CJG_11160	TRANSFERASE 01-APR-06 2CJG	LYSINE AMINOTRANSFERASE FROM M. TUBERCULOSIS IN BOUND PMP 2 FORM	-5.77092	10.1382
2O8J_14125	TRANSFERASE 12-DEC-06 2O8J	HUMAN EUCHROMATIC HISTONE METHYLTRANSFERASE 2	-5.77078	-10.6154
1AER_159	ADP-RIBOSYLATION 11-DEC-95 1AER	DOMAIN III OF PSEUDOMONAS AERUGINOSA EXOTOXIN COMPLEXED 2 WITH BETA-TAD	-5.76848	-13.1333
1F2E_1742	TRANSFERASE 24-MAY-00 1F2E	STRUCTURE OF SPHINGOMONAD, GLUTATHIONE S-TRANSFERASE 2 COMPLEXED WITH GLUTATHIONE	-5.76035	7.58527
1LCA_4158	TRANSFERASE (METHYLTRANSFERASE) 22-JUN-95 1LCA	LACTOBACILLUS CASEI THYMIDYLATE SYNTHASE TERNARY COMPLEX 2 WITH DUMP AND CB3717	-5.75803	-9.85011
2GIL_12569	PROTEIN TRANSPORT 29-MAR-06 2GIL	STRUCTURE OF THE EXTREMELY SLOW GTPASE RAB6A IN THE GTP 2 BOUND FORM AT 1.8 RESOLUTION	-5.75422	-4.85135
2IXH_13554	ISOMERASE 08-JUL-06 2IXH	RMLC P AERUGINOSA WITH DTDP-RHAMNOSE	-5.7492	-7.73877
1N5S_4891	OXIDOREDUCTASE 07-NOV-02 1N5S	CRYSTAL STRUCTURE OF A MONOOXYGENASE FROM THE GENE ACTVA- 2 ORF6 OF STREPTOMYCES COELICOLOR IN COMPLEX WITH THE LIGAND 3 ACETYL DITHRANOL	-5.74075	-19.5722
1YPN_9395	LYASE 26-JUN-98 1YPN	REDUCED FORM HYDROXYMETHYLBILANE SYNTHASE (K59Q MUTANT) 2 CRYSTAL STRUCTURE AFTER 2 HOURS IN A FLOW CELL DETERMINED 3 BY TIME-RESOLVED LAUE DIFFRACTION REVDAT 2 20-APR-99 1YPN 1 COMPND REMARK	-5.73897	-8.45826
1YXX_9467	TRANSFERASE 22-FEB-05 1YXX	CRYSTAL STRUCTURE OF KINASE PIM1 IN COMPLEX WITH (3E)-3-[(4- 2 HYDROXYPHENYL)IMINO]-1H-INDOL-2(3H)-ONE	-5.73671	-13.6448
2G6I_12433	OXIDOREDUCTASE 24-FEB-06 2G6I	STRUCTURE OF RAT NNOS HEME DOMAIN (BH2-BOUND) IN THE 2 REDUCED FORM	-5.73456	0.595493
2AJS_10175	IMMUNE SYSTEM 02-AUG-05 2AJS	CRYSTAL STRUCTURE OF COCAINE CATALYTIC ANTIBODY 7A1 FAB' IN 2 COMPLEX WITH HEPTAETHYLENE GLYCOL	-5.73277	-15.7883
3BIF_15930	TRANSFERASE 05-MAY-99 3BIF	6-PHOSPHOFRUCTO-2-KINASE/FRUCTOSE-2,6-BISPHOSPHATASE EMPTY 2 6-PF-2K ACTIVE SITE	-5.73184	0.568637
1QGW_6336	PHOTOSYNTHESIS 10-MAY-99 1QGW	CRYSTAL STRUCTURE OF PHYCOERYTHRIN 545 FROM THE MARINE 2 CRYPTOPHYTE RHODOMONAS CS24	-5.72933	-14.3743
1O6B_5393	TRANSFERASE 03-NOV-03 1O6B	CRYSTAL STRUCTURE OF PHOSPHOPANTETHEINE ADENYLYLTRANSFERASE 2 WITH ADP	-5.72687	-4.66276
2OVS_14380	GENE REGULATION, LIGAND BINDING PROTEIN 15-FEB-07 2OVS	CRYSTAL STRCUTURE OF A TYPE THREE SECRETION SYSTEM PROTEIN	-5.721	-16.812
1ZN9_9763	TRANSFERASE 11-MAY-05 1ZN9	HUMAN ADENINE PHOSPHORIBOSYLTRANSFERASE IN APO AND AMP 2 COMPLEXED FORMS	-5.71822	-8.83787
2IXF_13553	HYDROLASE 08-JUL-06 2IXF	CRYSTAL STRUCTURE OF THE ATPASE DOMAIN OF TAP1 WITH ATP 2 (D645Q, Q678H MUTANT)	-5.717	-16.3064
1RRI_6845	LYASE 08-DEC-03 1RRI	DHNA COMPLEX WITH 3-(5-AMINO-7-HYDROXY-[1,2,3] TRIAZOLO [4, 2 5-D]PYRIMIDIN-2-YL)-BENZOIC ACID	-5.71576	-7.12297
1O28_5297	TRANSFERASE 18-FEB-03 1O28	CRYSTAL STRUCTURE OF THYMIDYLATE SYNTHASE COMPLEMENTING 2 PROTEIN (TM0449) FROM THERMOTOGA MARITIMA WITH FDUMP AT 3 2.1 A RESOLUTION	-5.70478	-2.15787
1UCQ_7836	PROTON TRANSPORT 17-APR-03 1UCQ	CRYSTAL STRUCTURE OF THE L INTERMEDIATE OF BACTERIORHODOPSIN	-5.70385	-16.1951
2P2A_14457	MEMBRANE PROTEIN 07-MAR-07 2P2A	X-RAY STRUCTURE OF THE GLUR2 LIGAND BINDING CORE (S1S2J) IN 2 COMPLEX WITH 2-BN-TET-AMPA AT 2.26A RESOLUTION	-5.70191	-4.69954
1PHA_5966	OXIDOREDUCTASE(OXYGENASE) 27-JUL-92 1PHA	INHIBITOR-INDUCED CONFORMATIONAL CHANGE IN CYTOCHROME P450- 2 CAM	-5.69226	-25.3472
1XH9_8924	TRANSFERASE/TRANSFERASE INHIBITOR 17-SEP-04 1XH9	CRYSTAL STRUCTURES OF PROTEIN KINASE B SELECTIVE INHIBITORS 2 IN COMPLEX WITH PROTEIN KINASE A AND MUTANTS	-5.68731	0.394958
1LRM_4321	OXIDOREDUCTASE 15-MAY-02 1LRM	CRYSTAL STRUCTURE OF BINARY COMPLEX OF THE CATALYTIC DOMAIN 2 OF HUMAN PHENYLALANINE HYDROXYLASE WITH DIHYDROBIOPTERIN 3 (BH2)	-5.68623	-8.61082
2GUU_12717	STRUCTURAL GENOMICS, UNKNOWN FUNCTION 01-MAY-06 2GUU	CRYSTAL STRUCTURE OF PLASMODIUM VIVAX OROTIDINE 5- 2 MONOPHOSPHATE DECARBOXYLASE WITH 6-AZA-UMP BOUND	-5.66928	57.8217
2GMT_12616	HYDROLASE(SERINE PROTEINASE) 07-SEP-94 2GMT	THREE-DIMENSIONAL STRUCTURE OF CHYMOTRYPSIN INACTIVATED 2 WITH (2S) N-ACETYL-L-ALANYL-L-PHENYLALANYL-CHLOROETHYL 3 KETONE: IMPLICATIONS FOR THE MECHANISM OF INACTIVATION OF 4 SERINE PROTEASES BY CHLOROKETONES	-5.6683	-21.3511
2G8J_12471	HYDROLASE 02-MAR-06 2G8J	CALPAIN 1 PROTEOLYTIC CORE IN COMPLEX WITH SNJ-1945, A 2 ALPHA-KETOAMIDE-TYPE INHIBITOR.	-5.66798	-8.4305
1V4B_8152	OXIDOREDUCTASE 12-NOV-03 1V4B	THE CRYSTAL STRUCTURE OF AZOR (AZO REDUCTASE) FROM 2 ESCHERICHIA COLI: OXIDIZED FORM	-5.66747	-12.5655
2IXK_13557	ISOMERASE 08-JUL-06 2IXK	RMLC P AERUGINOSA WITH DTDP-4-KETO RHAMNNOSE (THE PRODUCT 2 OF THE REACTION)	-5.65607	-20.8581
1DVY_1277	HORMONE/GROWTH FACTOR 23-JAN-00 1DVY	CRYSTAL STRUCTURE OF TRANSTHYRETIN IN COMPLEX WITH N-(M- 2 TRIFLUOROMETHYLPHENYL) PHENOXAZINE-4,6-DICARBOXYLIC ACID	-5.6361	-5.2179
2Q0G_14824	TRANSFERASE 21-MAY-07 2Q0G	TERMINAL URIDYLYL TRANSFERASE 4 FROM TRYPANOSOMA BRUCEI 2 WITH BOUND UPU	-5.62545	-5.99011
2A0W_9918	TRANSFERASE 17-JUN-05 2A0W	STRUCTURE OF HUMAN PURINE NUCLEOSIDE PHOSPHORYLASE H257G 2 MUTANT	-5.61978	-8.35753
2GGH_12555	ISOMERASE 24-MAR-06 2GGH	THE MUTANT A68C-D72C-NLQ OF DEINOCOCCUS RADIODURANS 2 NACYLAMINO ACID RACEMASE	-5.61199	-4.05437
6GSW_16219	GLUTATHIONE TRANSFERASE 26-JAN-96 6GSW	FIRST-SPHERE AND SECOND-SPHERE ELECTROSTATIC EFFECTS IN THE 2 ACTIVE SITE OF A CLASS MU GLUTATHIONE TRANSFERASE	-5.59435	-15.6807
6GST_16216	GLUTATHIONE TRANSFERASE 26-JAN-96 6GST	FIRST-SPHERE AND SECOND-SPHERE ELECTROSTATIC EFFECTS IN THE 2 ACTIVE SITE OF A CLASS MU GLUTATHIONE TRANSFERASE	-5.58962	-7.79267
1W2C_8454	TRANSFERASE 01-JUL-04 1W2C	HUMAN INOSITOL (1,4,5) TRISPHOSPHATE 3-KINASE COMPLEXED 2 WITH MN2+/AMPPNP/INS(1,4,5)P3	-5.57947	-5.86314
2V8P_15609	TRANSFERASE 13-AUG-07 2V8P	ISPE IN COMPLEX WITH ADP AND CDP	-5.57104	0.994282
1G77_2204	OXIDOREDUCTASE 09-NOV-00 1G77	X-RAY STRUCTURE OF ESCHERICHIA COLI PYRIDOXINE 5`-PHOSPHATE 2 OXIDASE COMPLEXED WITH PYRIDOXAL 5'-PHOSPHATE AT 2.0 A 3 RESOLUTION	-5.56236	-17.178
1RG5_6732	PHOTOSYNTHESIS 11-NOV-03 1RG5	STRUCTURE OF THE PHOTOSYNTHETIC REACTION CENTRE FROM 2 RHODOBACTER SPHAEROIDES CAROTENOIDLESS STRAIN R-26.1	-5.56202	-7.39904
1KE8_3775	TRANSFERASE 14-NOV-01 1KE8	CYCLIN-DEPENDENT KINASE 2 (CDK2) COMPLEXED WITH 4-{[(2-OXO- 2 1,2-DIHYDRO-3H-INDOL-3-YLIDENE)METHYL]AMINO}-N-(1,3- 3 THIAZOL-2-YL)BENZENESULFONAMIDE	-5.55903	-14.8572
1IUU_3213	OXIDOREDUCTASE 22-NOV-95 1IUU	P-HYDROXYBENZOATE HYDROXYLASE COMPLEXED WITH 4- 2 AMINOBENZOATE AT PH 9.4	-5.55229	-15.6924
1QL9_6398	SERINE PROTEASE 24-AUG-99 1QL9	FACTOR XA SPECIFIC INHIBITOR IN COMPLEX WITH RAT TRYPSIN 2 MUTANT X99RT	-5.54925	-5.02365
1FWM_2056	TRANSFERASE 23-SEP-00 1FWM	CRYSTAL STRUCTURE OF THE THYMIDYLATE SYNTHASE R166Q MUTANT	-5.54448	-14.7198
1TOW_7550	LIPID TRANSPORT 15-JUN-04 1TOW	CRYSTAL STRUCTURE OF HUMAN ADIPOCYTE FATTY ACID BINDING 2 PROTEIN IN COMPLEX WITH A CARBOXYLIC ACID LIGAND	-5.5401	-10.5785
1BZM_616	LYASE(OXO-ACID) 28-NOV-93 1BZM	DRUG-PROTEIN INTERACTIONS: STRUCTURE OF SULFONAMIDE DRUG 2 COMPLEXED WITH HUMAN CARBONIC ANHYDRASE I REVDAT 2 29-OCT-99 1BZM 1 KEYWDS EXPDTA JRNL	-5.53444	-15.1691
1KK1_3841	TRANSLATION 06-DEC-01 1KK1	STRUCTURE OF THE LARGE GAMMA SUBUNIT OF INITIATION FACTOR 2 EIF2 FROM PYROCOCCUS ABYSSI-G235D MUTANT COMPLEXED WITH 3 GDPNP-MG2+	-5.53256	-3.21878
1PHH_5972	OXIDOREDUCTASE 04-NOV-87 1PHH	CRYSTAL STRUCTURE OF P-HYDROXYBENZOATE HYDROXYLASE 2 COMPLEXED WITH ITS REACTION PRODUCT 3,4-DIHYDROXYBENZOATE	-5.52444	-5.63104
2EUM_11844	LIPID TRANSPORT 28-OCT-05 2EUM	CRYSTAL STRUCTURE OF HUMAN GLYCOLIPID TRANSFER PROTEIN 2 COMPLEXED WITH 8:0 LACTOSYLCERAMIDE	-5.52346	-13.7791
1JKK_3466	TRANSFERASE 12-JUL-01 1JKK	2.4A X-RAY STRUCTURE OF TERNARY COMPLEX OF A CATALYTIC 2 DOMAIN OF DEATH-ASSOCIATED PROTEIN KINASE WITH ATP 3 ANALOGUE AND MG.	-5.51117	-17.9307
1YXI_9462	HYDROLASE 21-FEB-05 1YXI	R-STATE AMP COMPLEX REVEALS INITIAL STEPS OF THE QUATERNARY 2 TRANSITION OF FRUCTOSE-1,6-BISPHOSPHATASE	-5.50289	40.7061
1KM2_3858	LYASE 13-DEC-01 1KM2	CRYSTAL STRUCTURE OF OROTIDINE MONOPHOSPHATE MUTANT Q185A 2 WITH 6-AZAUMP	-5.48656	-9.66333
1VEF_8243	TRANSFERASE 30-MAR-04 1VEF	ACETYLORNITHINE AMINOTRANSFERASE FROM THERMUS THERMOPHILUS 2 HB8	-5.47979	7.29718
1YCL_9288	HYDROLASE 22-DEC-04 1YCL	CRYSTAL STRUCTURE OF B. SUBTILIS LUXS IN COMPLEX WITH A 2 CATALYTIC 2-KETONE INTERMEDIATE	-5.47107	-20.3691
6GSY_16221	GLUTATHIONE TRANSFERASE 26-JAN-96 6GSY	FIRST-SPHERE AND SECOND-SPHERE ELECTROSTATIC EFFECTS IN THE 2 ACTIVE SITE OF A CLASS MU GLUTATHIONE TRANSFERASE	-5.47081	-14.9912
2AMV_10220	TRANSFERASE 13-OCT-98 2AMV REVDAT 2 29-DEC-99 2AMV 4 HEADER COMPND REMARK JRNL	THE STRUCTURE OF GLYCOGEN PHOSPHORYLASE B WITH AN ALKYL- 2 DIHYDROPYRIDINE-DICARBOXYLIC ACID	-5.45676	-7.06647
1Y6O_9224	HYDROLASE 06-DEC-04 1Y6O	CRYSTAL STRUCTURE OF DISULFIDE ENGINEERED PORCINE 2 PANCREATIC PHOSPHOLIPASE A2 TO GROUP-X ISOZYME IN COMPLEX 3 WITH INHIBITOR MJ33 AND PHOSPHATE IONS	-5.45376	-18.3027
1LHO_4216	TRANSPORT PROTEIN 17-APR-02 1LHO	CRYSTAL STRUCTURE OF THE N-TERMINAL LG-DOMAIN OF SHBG IN 2 COMPLEX WITH 5ALPHA-ANDROSTANE-3BETA,17BETA-DIOL	-5.43536	-8.74015
1DLI_1164	OXIDOREDUCTASE 09-DEC-99 1DLI	THE FIRST STRUCTURE OF UDP-GLUCOSE DEHYDROGENASE (UDPGDH) 2 REVEALS THE CATALYTIC RESIDUES NECESSARY FOR THE TWO-FOLD 3 OXIDATION	-5.42706	-1.53696
2FTO_12284	TRANSFERASE 24-JAN-06 2FTO	Y94F MUTANT OF THYMIDYLATE SYNTHASE BOUND TO THYMIDINE-5'- 2 PHOSPHATE AND 10-PROPARGYL-5,8-DIDEAZAFOLID ACID	-5.42321	-9.88263
2FUT_12295	SUGAR BINDING PROTEIN 27-JAN-06 2FUT	CRYSTAL STRUCTURE OF HEPARINASE II COMPLEXED WITH A 2 DISACCHARIDE PRODUCT	-5.421	-15.6239
11BG_3	HYDROLASE 11-MAR-99 11BG	A POTENTIAL ALLOSTERIC SUBSITE GENERATED BY DOMAIN SWAPPING 2 IN BOVINE SEMINAL RIBONUCLEASE	-5.41509	-8.96373
1KOR_3891	LIGASE 22-DEC-01 1KOR	CRYSTAL STRUCTURE OF THERMUS THERMOPHILUS HB8 2 ARGININOSUCCINATE SYNTHETASE IN COMPLEX WITH INHIBITORS	-5.40317	-0.882541
1SA4_7056	TRANSFERASE 06-FEB-04 1SA4	HUMAN PROTEIN FARNESYLTRANSFERASE COMPLEXED WITH FPP AND 2 R115777	-5.3921	-13.1617
2NV4_14001	STRUCTURAL GENOMICS, UNKNOWN FUNCTION 10-NOV-06 2NV4	CRYSTAL STRUCTURE OF UPF0066 PROTEIN AF0241 IN COMPLEX WITH 2 S-ADENOSYLMETHIONINE. NORTHEAST STRUCTURAL GENOMICS 3 CONSORTIUM TARGET GR27	-5.38539	-19.6167
2C3I_10902	COMPLEX TRANSFERASE/PEPTIDE 07-OCT-05 2C3I	CRYSTAL STRUCTURE OF HUMAN PIM1 IN COMPLEX WITH 2 IMIDAZOPYRIDAZIN I	-5.37562	-16.1485
2UZT_15525	TRANSFERASE 01-MAY-07 2UZT	PKA STRUCTURES OF AKT, INDAZOLE-PYRIDINE INHIBITORS	-5.37054	-13.1894
1OXR_5754	HYDROLASE 03-APR-03 1OXR	ASPIRIN INDUCES ITS ANTI-INFLAMMATORY EFFECTS THROUGH ITS 2 SPECIFIC BINDING TO PHOSPHOLIPASE A2: CRYSTAL STRUCTURE OF 3 THE COMPLEX FORMED BETWEEN PHOSPHOLIPASE A2 AND ASPIRIN AT 4 1.9A RESOLUTION	-5.36042	-15.9969
1NM6_5098	BLOOD CLOTTING/HYDROLASE INHIBITOR 09-JAN-03 1NM6	THROMBIN IN COMPLEX WITH SELECTIVE MACROCYCLIC INHIBITOR AT 2 1.8A	-5.35609	-7.31462
1UU9_7996	TRANSFERASE 16-DEC-03 1UU9	STRUCTURE OF HUMAN PDK1 KINASE DOMAIN IN COMPLEX WITH BIM-3	-5.35187	-2.09712
2QL9_15037	HYDROLASE 12-JUL-07 2QL9	CRYSTAL STRUCTURE OF CASPASE-7 WITH INHIBITOR AC-DQMD-CHO	-5.35114	-5.99916
1YZW_9494	LUMINESCENT PROTEIN 28-FEB-05 1YZW	THE 2.1A CRYSTAL STRUCTURE OF THE FAR-RED FLUORESCENT 2 PROTEIN HCRED: INHERENT CONFORMATIONAL FLEXIBILITY OF THE 3 CHROMOPHORE	-5.3482	-17.608
1WOO_8668	TRANSFERASE 24-AUG-04 1WOO	CRYSTAL STRUCTURE OF T-PROTEIN OF THE GLYCINE CLEAVAGE 2 SYSTEM	-5.34645	-15.2651
1T44_7300	STRUCTURAL PROTEIN 28-APR-04 1T44	STRUCTURAL BASIS OF ACTIN SEQUESTRATION BY THYMOSIN-B4: 2 IMPLICATIONS FOR ARP2/3 ACTIVATION	-5.33597	3.26379
1J3J_3317	OXIDOREDUCTASE, TRANSFERASE 03-FEB-03 1J3J	DOUBLE MUTANT (C59R+S108N) PLASMODIUM FALCIPARUM 2 DIHYDROFOLATE REDUCTASE-THYMIDYLATE SYNTHASE (PFDHFR-TS) 3 COMPLEXED WITH PYRIMETHAMINE, NADPH, AND DUMP	-5.33298	-12.6767
1OM4_5634	OXIDOREDUCTASE 24-FEB-03 1OM4	STRUCTURE OF RAT NEURONAL NOS HEME DOMAIN WITH L-ARGININE 2 BOUND	-5.3183	-6.65305
1ICP_3075	OXIDOREDUCTASE 02-APR-01 1ICP	CRYSTAL STRUCTURE OF 12-OXOPHYTODIENOATE REDUCTASE 1 FROM 2 TOMATO COMPLEXED WITH PEG400	-5.30443	-0.189387
1CKM_825	CAPPING ENZYME 20-APR-97 1CKM	STRUCTURE OF TWO DIFFERENT CONFORMATIONS OF MRNA CAPPING 2 ENZYME IN COMPLEX WITH GTP	-5.30319	4.46908
1VG0_8257	PROTEIN BINDING/PROTEIN TRANSPORT 22-APR-04 1VG0	THE CRYSTAL STRUCTURES OF THE REP-1 PROTEIN IN COMPLEX WITH 2 MONOPRENYLATED RAB7 PROTEIN	-5.29542	-10.4982
1MXI_4788	TRANSFERASE 02-OCT-02 1MXI	STRUCTURE OF YIBK FROM HAEMOPHILUS INFLUENZAE (HI0766): A 2 METHYLTRANSFERASE WITH A COFACTOR BOUND AT A SITE FORMED 3 BY A KNOT	-5.27619	-7.05052
1HI4_2781	HYDROLASE 02-JAN-01 1HI4	EOSINOPHIL-DERIVED NEUROTOXIN (EDN)-ADENOSINE-3'-5'- 2 DIPHOSPHATE COMPLEX	-5.2755	-10.0477
2PX2_14775	TRANSFERASE 14-MAY-07 2PX2	CRYSTAL STRUCTURE OF THE MURRAY VALLEY ENCEPHALITIS VIRUS 2 NS5 2'-O METHYLTRANSFERASE DOMAIN IN COMPLEX WITH SAH 3 (MONOCLINIC FORM 1)	-5.27267	-1.67001
1PWD_6116	HYDROLASE 01-JUL-03 1PWD	COVALENT ACYL ENZYME COMPLEX OF THE STREPTOMYCES R61 DD- 2 PEPTIDASE WITH CEPHALOSPORIN C	-5.25446	-11.5129
1TK8_7487	TRANSFERASE/ELECTRON TRANSPORT/DNA 08-JUN-04 1TK8	T7 DNA POLYMERASE TERNARY COMPLEX WITH 8 OXO GUANOSINE AND 2 DAMP AT THE ELONGATION SITE	-5.25117	-10.8452
2QEY_14995	LYASE 26-JUN-07 2QEY	RAT CYTOSOLIC PEPCK IN COMPLEX WITH GTP	-5.24297	-11.5079
1W8Y_8553	HYDROLASE 01-OCT-04 1W8Y	CRYSTAL STRUCTURE OF THE NITROCEFIN ACYL-DD-PEPTIDASE FROM 2 ACTINOMADURA R39.	-5.23415	-19.1599
1W19_8417	TRANSFERASE 03-JUN-04 1W19	LUMAZINE SYNTHASE FROM MYCOBACTERIUM TUBERCULOSIS BOUND TO 2 3-(1,3,7-TRIHYDRO-9-D-RIBITYL-2,6,8-PURINETRIONE-7-YL) 3 PROPANE 1-PHOSPHATE	-5.23145	-13.7718
1MZM_4804	LIPID TRANSPORT 26-JAN-95 1MZM	MAIZE NONSPECIFIC LIPID TRANSFER PROTEIN COMPLEXED WITH 2 PALMITATE	-5.22992	-13.3119
1J21_3302	LIGASE 24-DEC-02 1J21	CRYSTAL STRUCTURE OF THERMUS THERMOPHILUS HB8 2 ARGININOSUCCINATE SYNTHETASE IN COMPLEX WITH ATP AND 3 CITRULLINE	-5.22211	-8.83651
1P84_5906	OXIDOREDUCTASE 06-MAY-03 1P84	HDBT INHIBITED YEAST CYTOCHROME BC1 COMPLEX	-5.21927	-8.72535
1NHT_5040	LIGASE 12-JAN-97 1NHT	ENTRAPMENT OF 6-THIOPHOSPHORYL-IMP IN THE ACTIVE SITE OF 2 CRYSTALLINE ADENYLOSUCCINATE SYNTHETASE FROM ESCHERICHIA 3 COLI DATA COLLECTED AT 100K	-5.21758	-2.38625
1MZ9_4798	PROTEIN BINDING 07-OCT-02 1MZ9	STORAGE FUNCTION OF COMP:THE CRYSTAL STRUCTURE OF THE 2 COILED-COIL DOMAIN IN COMPLEX WITH VITAMIN D3	-5.20931	-5.69528
1YEJ_9302	IMMUNE SYSTEM 13-AUG-98 1YEJ REVDAT 2 29-DEC-99 1YEJ 4 HEADER COMPND REMARK JRNL	CATALYTIC ANTIBODY COMPLEX	-5.18704	-0.736673
2C04_10849	SIGNAL PROTEIN 25-AUG-05 2C04	GMPPCP COMPLEX OF SRP GTPASE FFH NG DOMAIN AT ULTRA-HIGH 2 RESOLUTION	-5.17082	-8.38282
2G71_12445	TRANSFERASE 27-FEB-06 2G71	STRUCTURE OF HPNMT WITH INHIBITOR 3-FLUOROMETHYL-7- 2 TRIFLUOROPROPYL-THIQ AND ADOHCY	-5.17073	38.1259
1BX6_595	SERINE/THREONINE-PROTEIN KINASE 13-OCT-98 1BX6	CRYSTAL STRUCTURE OF THE POTENT NATURAL PRODUCT INHIBITOR 2 BALANOL IN COMPLEX WITH THE CATALYTIC SUBUNIT OF CAMP- 3 DEPENDENT PROTEIN KINASE	-5.16833	-10.9969
1U3G_7750	LIGASE 21-JUL-04 1U3G	STRUCTURAL AND FUNCTIONAL CHARACTERIZATION OF A 5,10- 2 METHENYLTETRAHYDROFOLATE SYNTHETASE FROM MYCOPLASMA 3 PNEUMONIAE (GI: 13508087)	-5.16413	-11.1711
1BNT_529	LYASE 30-JUL-98 1BNT	CARBONIC ANHYDRASE II INHIBITOR	-5.16343	-16.1479
2GDJ_12521	RECOMBINATION 16-MAR-06 2GDJ	DELTA-62 RADA RECOMBINASE IN COMPLEX WITH AMP-PNP AND 2 MAGNESIUM	-5.16044	-11.9459
1XU4_9093	RECOMBINATION 25-OCT-04 1XU4	ATPASE IN COMPLEX WITH AMP-PNP, MAGNESIUM AND POTASSIUM CO-F	-5.15569	-3.48887
1VD3_8232	HYDROLASE 18-MAR-04 1VD3	RIBONUCLEASE NT IN COMPLEX WITH 2'-UMP	-5.15427	-14.0984
1XMS_9018	DNA BINDING PROTEIN 04-OCT-04 1XMS	"E. COLI RECA IN COMPLEX WITH MNAMP-PNP"	-5.15206	-2.63852
1VZD_8384	METHYLTRANSFERASE 18-SEP-96 1VZD	L. CASEI THYMIDYLATE SYNTHASE MUTANT E60Q TERNARY COMPLEX 2 WITH FDUMP AND CB3717	-5.14556	5.73341
1VCJ_8228	HYDROLASE 09-MAR-04 1VCJ	INFLUENZA B VIRUS NEURAMINIDASE COMPLEXED WITH 1-(4-CARBOXY- 2 2-(3-PENTYLAMINO)PHENYL)-5-AMINOMETHYL-5-HYDROXYMETHYL- 3 PYRROLIDIN-2-ONE	-5.12396	4.62842
2Q6B_14885	OXIDOREDUCTASE 04-JUN-07 2Q6B	DESIGN AND SYNTHESIS OF NOVEL, CONFORMATIONALLY RESTRICTED 2 HMG-COA REDUCTASE INHIBITORS	-5.11259	-18.085
1EPZ_1625	ISOMERASE 30-MAR-00 1EPZ	CRYSTAL STRUCTURE OF DTDP-6-DEOXY-D-XYLO-4-HEXULOASE 3,5- 2 EPIMERASE FROM METHANOBACTERIUM THERMOAUTOTROPHICUM WITH 3 BOUND LIGAND.	-5.10675	-14.2039
6CHA_16205	HYDROLASE (SERINE PROTEINASE) 06-FEB-87 6CHA	STRUCTURE OF A TETRAHEDRAL TRANSITION STATE COMPLEX OF 2 ALPHA-*CHYMOTRYPSIN AT 1.8-*ANGSTROMS RESOLUTION	-5.10105	-5.07594
2OWF_14398	TRANSFERASE 16-FEB-07 2OWF	CRYSTAL STRUCTURE OF PH0725 FROM PYROCOCCUS HORIKOSHII OT3	-5.09755	-4.97596
1V2X_8132	TRANSFERASE 17-OCT-03 1V2X	TRMH	-5.08876	-14.8155
2P69_14491	HYDROLASE 16-MAR-07 2P69	CRYSTAL STRUCTURE OF HUMAN PYRIDOXAL PHOSPHATE PHOSPHATASE 2 WITH PLP	-5.08552	16.6706
2GR2_12676	OXIDOREDUCTASE 22-APR-06 2GR2	CRYSTAL STRUCTURE OF FERREDOXIN REDUCTASE, BPHA4 (OXIDIZED 2 FORM)	-5.0818	-14.3154
1WVG_8741	LYASE 15-DEC-04 1WVG	STRUCTURE OF CDP-D-GLUCOSE 4,6-DEHYDRATASE FROM SALMONELLA 2 TYPHI	-5.07683	-19.4809
1D1W_996	OXIDOREDUCTASE 21-SEP-99 1D1W	BOVINE ENDOTHELIAL NITRIC OXIDE SYNTHASE HEME DOMAIN 2 COMPLEXED WITH 2-AMINOTHIAZOLINE (H4B BOUND)	-5.07196	-11.8878
2CXX_11302	CELL CYCLE 01-JUL-05 2CXX	CRYSTAL STRUCTURE OF A PROBABLE GTP-BINDING PROTEIN ENGB	-5.03776	-8.40032
1F8B_1794	HYDROLASE/HYDROLASE INHIBITOR 30-JUN-00 1F8B	NATIVE INFLUENZA VIRUS NEURAMINIDASE IN COMPLEX WITH 2 NEU5AC2EN	-5.03197	1.76712
1V5Z_8166	OXIDOREDUCTASE 26-NOV-03 1V5Z	BINDING OF COUMARINS TO NAD(P)H:FMN OXIDOREDUCTASE	-5.0313	-12.4967
1PYX_6144	TRANSFERASE 09-JUL-03 1PYX	GSK-3 BETA COMPLEXED WITH AMP-PNP	-5.02245	-17.4698
1EH5_1547	HYDROLASE 18-FEB-00 1EH5	CRYSTAL STRUCTURE OF PALMITOYL PROTEIN THIOESTERASE 1 2 COMPLEXED WITH PALMITATE	-5.02244	-19.2056
1U6R_7778	TRANSFERASE 30-JUL-04 1U6R	TRANSITION STATE ANALOG COMPLEX OF MUSCLE CREATINE KINASE 2 (R134K) MUTANT	-5.01839	14.2943
1JAI_3357	GTP-BINDING 15-DEC-96 1JAI	H-RAS P21 PROTEIN MUTANT G12P, COMPLEXED WITH GUANOSINE-5'- 2 [BETA,GAMMA-METHYLENE] TRIPHOSPHATE AND MANGANESE	-4.98651	-10.8659
1I2W_2970	HYDROLASE 12-FEB-01 1I2W	BETA-LACTAMASE FROM BACILLUS LICHENIFORMIS BS3 COMPLEXED 2 WITH CEFOXITIN	-4.98334	-8.55924
2PV5_14751	TRANSFERASE 09-MAY-07 2PV5	MUTAGENESIS OF P38 MAP KINASE ESTABLISHES KEY ROLES OF 2 PHE169 IN FUNCTION AND STRUCTURAL DYNAMICS AND REVEALS A 3 NOVEL DFG-OUT STATE	-4.97349	-5.08474
2DEQ_11443	LIGASE 16-FEB-06 2DEQ	CRYSTAL STRUCTURE OF BIOTIN PROTEIN LIGASE FROM PYROCOCCUS 2 HORIKOSHII OT3 IN COMPLEX WITH BIOTINYL-5'-AMP, K111G 3 MUTATION	-4.96804	-10.9458
1NRG_5166	OXIDOREDUCTASE 24-JAN-03 1NRG	STRUCTURE AND PROPERTIES OF RECOMBINANT HUMAN PYRIDOXINE-5'- 2 PHOSPHATE OXIDASE	-4.96754	-5.71213
1CXZ_936	SIGNALING PROTEIN 31-AUG-99 1CXZ	CRYSTAL STRUCTURE OF HUMAN RHOA COMPLEXED WITH THE EFFECTOR 2 DOMAIN OF THE PROTEIN KINASE PKN/PRK1	-4.96082	2.4296
1BWK_589	OXIDOREDUCTASE 24-SEP-98 1BWK REVDAT 2 29-DEC-99 1BWK 4 HEADER COMPND REMARK JRNL	OLD YELLOW ENZYME (OYE1) MUTANT H191N	-4.95552	1.62753
1AJ0_207	SYNTHASE 14-MAY-97 1AJ0	CRYSTAL STRUCTURE OF A TERNARY COMPLEX OF E. COLI 2 DIHYDROPTEROATE SYNTHASE	-4.9524	-7.20943
2IKG_13411	OXIDOREDUCTASE 02-OCT-06 2IKG	ALDOSE REDUCTASE COMPLEXED WITH NITROPHENYL-OXADIAZOL TYPE 2 INHIBITOR AT 1.43 A	-4.94977	-10.2927
2IMF_13438	TRANSFERASE 04-OCT-06 2IMF	2-HYDROXYCHROMENE-2-CARBOXYLATE ISOMERASE: A KAPPA CLASS 2 GLUTATHIONE-S-TRANSFERASE FROM PSEUDOMONAS PUTIDA	-4.94889	138.003
1WSB_8697	ELECTRON TRANSPORT 05-NOV-04 1WSB	FLAVODOXIN MUTANT- S64C	-4.94674	-6.79523
1NN0_5119	TRANSFERASE 12-JAN-03 1NN0	CRYSTAL STRUCTURE OF HUMAN THYMIDYLATE KINASE WITH DDTMP 2 AND ADP	-4.94163	-6.95855
2D5I_11368	OXIDOREDUCTASE 02-NOV-05 2D5I	THE CRYSTAL STRUCTURE OF AZOR (AZO REDUCTASE) FROM 2 ESCHERICHIA COLI	-4.93349	-6.64852
2D1Q_11341	OXIDOREDUCTASE 31-AUG-05 2D1Q	CRYSTAL STRUCTURE OF THE THERMOSTABLE JAPANESE FIREFLY 2 LUCIFERASE COMPLEXED WITH MGATP	-4.92876	-21.4696
3XIM_16074	ISOMERASE(INTRAMOLECULAR OXIDOREDUCTSE) 29-MAY-91 3XIM	ARGININE RESIDUES AS STABILIZING ELEMENTS IN PROTEINS	-4.92424	-6.95722
8XIM_16289	ISOMERASE(INTRAMOLECULAR OXIDOREDUCTSE) 01-APR-92 8XIM	PROTEIN ENGINEERING OF XYLOSE (GLUCOSE) ISOMERASE FROM 2 ACTINOPLANES MISSOURIENSIS. 1. CRYSTALLOGRAPHY AND SITE- 3 DIRECTED MUTAGENESIS OF METAL BINDING SITES	-4.91794	-15.8712
1CJ4_818	OXIDOREDUCTASE 21-APR-99 1CJ4	MUTANT Q34T OF PARA-HYDROXYBENZOATE HYDROXYLASE	-4.91763	-13.3026
1MLZ_4641	TRANSFERASE 02-SEP-02 1MLZ	CRYSTAL STRUCTURE OF 7,8-DIAMINOPELARGONIC ACID SYNTHASE IN 2 COMPLEX WITH THE TRANS-ISOMER OF AMICLENOMYCIN.	-4.91041	-8.7572
1W1A_8418	HYDROLASE 18-JUN-04 1W1A	STRUCTURE OF BACILLUS SUBTILIS PDAA IN COMPLEX WITH NAG, A 2 FAMILY 4 CARBOHYDRATE ESTERASE.	-4.89985	9.42791
1ICS_3080	OXIDOREDUCTASE 02-APR-01 1ICS	CRYSTAL STRUCTURE OF 12-OXOPHYTODIENOATE REDUCTASE 1 FROM 2 TOMATO	-4.89119	-4.39245
2IXS_13559	HYDROLASE 11-JUL-06 2IXS	STRUCTURE OF SDAI RESTRICTION ENDONUCLEASE	-4.88401	-1.96231
1QF5_6307	LIGASE 06-APR-99 1QF5	DESIGN, SYNTHESIS, AND X-RAY CRYSTAL STRUCTURE OF AN ENZYME 2 BOUND BISUBSTRATE HYBRID INHIBITOR OF ADENYLOSUCCINATE 3 SYNTHETASE	-4.86429	-15.999
2HNX_13062	LIPID BINDING PROTEIN 13-JUL-06 2HNX	CRYSTAL STRUCTURE OF AP2	-4.86214	2.6877
1IH7_3113	TRANSFERASE 18-APR-01 1IH7	HIGH-RESOLUTION STRUCTURE OF APO RB69 DNA POLYMERASE	-4.85868	-8.00986
1COZ_842	TRANSFERASE 29-MAY-99 1COZ	CTP:GLYCEROL-3-PHOSPHATE CYTIDYLYLTRANSFERASE FROM BACILLUS 2 SUBTILIS	-4.85323	1.93894
1EJE_1564	LIGAND BINDING PROTEIN 02-MAR-00 1EJE REVDAT 2 15-AUG-01 1EJE 1 HEADER KEYWDS	CRYSTAL STRUCTURE OF AN FMN-BINDING PROTEIN	-4.85024	-2.42576
2V9K_15624	LYASE 23-AUG-07 2V9K	CRYSTAL STRUCTURE OF HUMAN PUS10, A NOVEL PSEUDOURIDINE 2 SYNTHASE.	-4.84561	-4.76099
2GCN_12512	SIGNALING PROTEIN 14-MAR-06 2GCN	CRYSTAL STRUCTURE OF THE HUMAN RHOC-GDP COMPLEX	-4.83221	-7.32569
1ZC2_9629	HYDROLASE 10-APR-05 1ZC2	CRYSTAL STRUCTURE OF PLASMID-ENCODED CLASS C BETA-LACTAMASE 2 CMY-2 COMPLEXED WITH CITRATE MOLECULE	-4.83185	-2.17046
1T46_7301	TRANSFERASE ACTIVATOR 28-APR-04 1T46	STRUCTURAL BASIS FOR THE AUTOINHIBITION AND STI-571 2 INHIBITION OF C-KIT TYROSINE KINASE	-4.83078	-19.3986
1V8R_8199	HYDROLASE 14-JAN-04 1V8R	CRYSTAL STRUCTURE ANALYSIS OF THE ADP-RIBOSE 2 PYROPHOSPHATASE COMPLEXED WITH ADP-RIBOSE AND ZN	-4.82467	-3.27262
2EGL_11762	TRANSFERASE 01-MAR-07 2EGL	CRYSTAL STRUCTURE OF GLU171 TO LYS MUTANT OF DIPHTHINE 2 SYNTHASE	-4.82006	-11.6484
2AY3_10329	AMINOTRANSFERASE 06-AUG-98 2AY3	AROMATIC AMINO ACID AMINOTRANSFERASE WITH 3-(3,4- 2 DIMETHOXYPHENYL)PROPIONIC ACID REVDAT 2 02-MAR-99 2AY3 3 HET COMPND REMARK	-4.8191	-6.88724
2AW1_10304	LYASE 31-AUG-05 2AW1	CARBONIC ANHYDRASE INHIBITORS: VALDECOXIB BINDS TO A 2 DIFFERENT ACTIVE SITE REGION OF THE HUMAN ISOFORM II AS 3 COMPARED TO THE STRUCTURALLY RELATED CYCLOOXYGENASE II 4 "SELECTIVE" INHIBITOR CELECOXIB	-4.81674	-23.6089
1TID_7465	TRANSCRIPTION 02-JUN-04 1TID	CRYSTAL STRUCTURES OF THE ADP AND ATP BOUND FORMS OF THE 2 BACILLUS ANTI-SIGMA FACTOR SPOIIAB IN COMPLEX WITH THE 3 ANTI-ANTI-SIGMA SPOIIAA: POISED FOR PHOSPHORYLATION 4 COMPLEX WITH ATP, CRYSTAL FORM I	-4.81071	-17.0804
1Q0S_6170	TRANSFERASE 17-JUL-03 1Q0S	BINARY STRUCTURE OF T4DAM WITH ADOHCY	-4.80893	-0.366716
1I7G_3017	TRANSCRIPTION 09-MAR-01 1I7G	CRYSTAL STRUCTURE OF THE LIGAND BINDING DOMAIN FROM HUMAN 2 PPAR-ALPHA IN COMPLEX WITH THE AGONIST AZ 242	-4.80583	-17.7243
1OE8_5520	TRANSFERASE 19-MAR-03 1OE8	28KDA GLUTATHIONE S-TRANSFERASE FROM SCHISTOSOMA 2 HAEMATOBIUM (GLUTATHIONE SATURATED)	-4.7956	-12.7497
2J07_13606	LYASE 01-AUG-06 2J07	THERMUS DNA PHOTOLYASE WITH 8-HDF ANTENNA CHROMOPHORE	-4.78533	-16.8267
1TMK_7519	PHOSPHOTRANSFERASE 12-JUN-97 1TMK	YEAST THYMIDYLATE KINASE COMPLEXED WITH THYMIDINE 2 MONOPHOSPHATE (DTMP)	-4.7679	6.22549
2AYL_10344	OXIDOREDUCTASE 07-SEP-05 2AYL	2.0 ANGSTROM CRYSTAL STRUCTURE OF MANGANESE PROTOPORPHYRIN 2 IX-RECONSTITUTED OVINE PROSTAGLANDIN H2 SYNTHASE-1 3 COMPLEXED WITH FLURBIPROFEN	-4.76286	-17.9211
2BTO_10725	CYTOSKELETAL PROTEIN 03-JUN-05 2BTO	STRUCTURE OF BTUBA FROM PROSTHECOBACTER DEJONGEII	-4.75386	-2.4639
1PL1_6017	TRANSFERASE 06-JUN-03 1PL1	CRYSTAL STRUCTURE OF HUMAN GLUTATHIONE TRANSFERASE (GST) A1- 2 1 IN COMPLEX WITH A DECARBOXY-GLUTATHIONE	-4.74929	-14.791
2UY5_15499	HYDROLASE 02-APR-07 2UY5	SCCTS1_KINETIN CRYSTAL STRUCTURE	-4.74671	-8.84265
2BTS_10727	TRANSFERASE 06-JUN-05 2BTS	STRUCTURE OF CDK2 COMPLEXED WITH PNU-230032	-4.7408	-7.90106
2GCQ_12516	LIGASE 14-MAR-06 2GCQ	FULLY LIGATED E.COLI ADENYLOSUCCINATE SYNTHETASE WITH GTP, 2 2'-DEOXY-IMP AND HADACIDIN	-4.72096	-4.16074
2VHQ_15691	HYDROLASE 22-NOV-07 2VHQ	P4 PROTEIN FROM BACTERIOPHAGE PHI12 S252A MUTANT IN COMPLEX 2 WITH ATP AND MG	-4.71676	-12.5439
1U7E_7783	TRANSFERASE 03-AUG-04 1U7E	THE CRYSTAL STRUCTURE OF A PROTEIN KINASE A COMPLEX	-4.70492	55.2908
1NMX_5111	TRANSFERASE 12-JAN-03 1NMX	CRYSTAL STRUCTURE OF HUMAN THYMIDYLATE KINASE WITH FLTMP 2 AND ADP	-4.70311	-9.28294
2QXH_15167	HYDROLASE 11-AUG-07 2QXH	CRYSTAL STRUCTURE OF HUMAN KALLIKREIN 7 IN COMPLEX WITH SUC- 2 ALA-ALA-PRO-PHE-CHLOROMETHYLKETONE	-4.69644	2.07505
1BIF_485	BIFUNCTIONAL ENZYME 08-NOV-96 1BIF	6-PHOSPHOFRUCTO-2-KINASE/FRUCTOSE-2,6-BISPHOSPHATASE 2 BIFUNCTIONAL ENZYME COMPLEXED WITH ATP-G-S AND PHOSPHATE	-4.68353	-5.39756
1R8Q_6615	PROTEIN TRANSPORT/EXCHANGE FACTOR 28-OCT-03 1R8Q	FULL-LENGTH ARF1-GDP-MG IN COMPLEX WITH BREFELDIN A AND A 2 SEC7 DOMAIN	-4.668	-9.14559
2B9H_10452	TRANSFERASE 11-OCT-05 2B9H	CRYSTAL STRUCTURE OF FUS3 WITH A DOCKING MOTIF FROM STE7	-4.66723	-9.43015
1WKH_8633	TRANSFERASE 31-MAY-04 1WKH	ACETYLORNITHINE AMINOTRANSFERASE FROM THERMUS THERMOPHILUS 2 HB8	-4.6589	4.1661
2H8I_12863	TOXIN 07-JUN-06 2H8I	CRYSTAL STRUCTURE OF THE BOTHROPSTOXIN-I COMPLEXED WITH 2 POLYETHYLENE GLYCOL	-4.65848	-8.73332
2GIQ_12570	TRANSFERASE 29-MAR-06 2GIQ	HEPATITIS C VIRUS RNA-DEPENDENT RNA POLYMERASE NS5B WITH 2 NNI-2 INHIBITOR	-4.65766	-16.8726
1LTH_4342	OXIDOREDUCTASE (CHOH(D)-NAD(A)) 04-JAN-95 1LTH	T AND R STATES IN THE CRYSTALS OF BACTERIAL L-LACTATE 2 DEHYDROGENASE REVEAL THE MECHANISM FOR ALLOSTERIC CONTROL	-4.65766	-3.63038
2A7X_10002	LIGASE 06-JUL-05 2A7X	CRYSTAL STRUCTURE OF A PANTOTHENATE SYNTHETASE COMPLEXED 2 WITH AMP	-4.65571	-3.63352
2IGO_13370	OXIDOREDUCTASE 22-SEP-06 2IGO	CRYSTAL STRUCTURE OF PYRANOSE 2-OXIDASE H167A MUTANT WITH 2- 2 FLUORO-2-DEOXY-D-GLUCOSE	-4.65174	-10.6517
1BF3_463	OXIDOREDUCTASE 26-MAY-98 1BF3	P-HYDROXYBENZOATE HYDROXYLASE (PHBH) MUTANT WITH CYS 116 2 REPLACED BY SER (C116S) AND ARG 42 REPLACED BY LYS (R42K), 3 IN COMPLEX WITH FAD AND 4-HYDROXYBENZOIC ACID	-4.65146	-12.2507
1KP3_3895	LIGASE 27-DEC-01 1KP3	CRYSTAL STRUCTURE OF E. COLI ARGININOSUCCINATE SYNTHETASE 2 IN COMPLEX WITH ATP AND CITRULLINE	-4.64698	-5.96504
1IOV_3170	LIGASE 20-SEP-96 1IOV REVDAT 2 30-NOV-99 1IOV 1 JRNL	COMPLEX OF D-ALA:D-ALA LIGASE WITH ADP AND A PHOSPHORYL 2 PHOSPHONATE	-4.63502	-1.04033
2P4I_14477	TRANSFERASE 12-MAR-07 2P4I	EVOLUTION OF A HIGHLY SELECTIVE AND POTENT 2-(PYRIDIN-2-YL)- 2 1,3,5-TRIAZINE TIE-2 KINASE INHIBITOR	-4.62511	-20.4908
1H2B_2608	OXIDOREDUCTASE 02-AUG-02 1H2B	CRYSTAL STRUCTURE OF THE ALCOHOL DEHYDROGENASE FROM THE 2 HYPERTHERMOPHILIC ARCHAEON AEROPYRUM PERNIX AT 1.65A 3 RESOLUTION	-4.61234	-19.374
1M4I_4461	TRANSFERASE 02-JUL-02 1M4I	AMINOGLYCOSIDE 2'-N-ACETYLTRANSFERASE FROM MYCOBACTERIUM 2 TUBERCULOSIS-COMPLEX WITH COENZYME A AND KANAMYCIN A	-4.61225	-0.249569
1F5V_1777	OXIDOREDUCTASE 17-JUN-00 1F5V	STRUCTURE AND SITE-DIRECTED MUTAGENESIS OF A FLAVOPROTEIN 2 FROM ESCHERICHIA COLI THAT REDUCES NITROCOMPOUNDS. 3 ALTERATION OF PYRIDINE NUCLEOTIDE BINDING BY A SINGLE 4 AMINO ACID SUBSTITUTION	-4.60463	6.47804
1CZO_960	ELECTRON TRANSPORT 03-SEP-99 1CZO	COMPARISONS OF WILD TYPE AND MUTANT FLAVODOXINS FROM 2 ANACYSTIS NIDULANS. STRUCTURAL DETERMINANTS OF THE REDOX 3 POTENTIALS.	-4.60235	-15.8392
2C6L_10970	TRANSFERASE 10-NOV-05 2C6L	CRYSTAL STRUCTURE OF THE HUMAN CDK2 COMPLEXED WITH THE 2 TRIAZOLOPYRIMIDINE INHIBITOR	-4.59872	-5.96046
2DPZ_11495	HYDROLASE 18-MAY-06 2DPZ	STRUCTURE OF THE COMPLEX OF PHOSPHOLIPASE A2 WITH N-(4- 2 HYDROXYPHENYL)- ACETAMIDE AT 2.1 A RESOLUTION	-4.5951	-10.0617
2UW0_15449	TRANSFERASE/INHIBITOR COMPLEX 15-MAR-07 2UW0	STRUCTURE OF PKA-PKB CHIMERA COMPLEXED WITH 6-(4-(4-(4- 2 CHLORO-PHENYL)-PIPERIDIN-4-YL)-PHENYL)-9H-PURINE	-4.57464	-20.3995
2ILP_13419	HYDROLASE 03-OCT-06 2ILP	CLOSTRIDIUM BOTULINUM SEROTYPE A LIGHT CHAIN INHIBITED BY 4- 2 CHLOROCINNAMIC HYDROXAMATE	-4.5745	2.5454
2DEB_11437	TRANSFERASE 10-FEB-06 2DEB	CRYSTAL STRUCTURE OF RAT CARNITINE PALMITOYLTRANSFERASE 2 2 IN SPACE GROUP C2221	-4.57354	-14.8173
1OUM_5719	TRANSFERASE 24-MAR-03 1OUM	M64V PNP +TALO	-4.5574	-1.99437
1XH5_8920	TRANSFERASE/TRANSFERASE INHIBITOR 17-SEP-04 1XH5	CRYSTAL STRUCTURES OF PROTEIN KINASE B SELECTIVE INHIBITORS 2 IN COMPLEX WITH PROTEIN KINASE A AND MUTANTS	-4.54812	-8.15973
1HI5_2782	HYDROLASE 02-JAN-01 1HI5	EOSINOPHIL-DERIVED NEUROTOXIN (EDN)-ADENOSINE-5'- 2 DIPHOSPHATE COMPLEX	-4.54584	-3.67694
2AY7_10338	AMINOTRANSFERASE 06-AUG-98 2AY7	AROMATIC AMINO ACID AMINOTRANSFERASE WITH 4-PHENYLBUTYRIC 2 ACID	-4.54356	1.1723
2H8H_12862	TRANSFERASE 07-JUN-06 2H8H	SRC KINASE IN COMPLEX WITH A QUINAZOLINE INHIBITOR	-4.53861	-9.7804
1C5C_682	IMMUNE SYSTEM 09-NOV-99 1C5C	DECARBOXYLASE CATALYTIC ANTIBODY 21D8-HAPTEN COMPLEX	-4.5325	-5.45651
2OFX_14210	TRANSFERASE 04-JAN-07 2OFX	CRYSTAL STRUCTURE OF THE APSK DOMAIN OF HUMAN PAPSS1 IN 2 COMPLEX WITH ADPMG AND PAPS	-4.52394	-2.71541
1PWG_6117	HYDROLASE 01-JUL-03 1PWG	COVALENT PENICILLOYL ACYL ENZYME COMPLEX OF THE 2 STREPTOMYCES R61 DD-PEPTIDASE WITH A HIGHLY SPECIFIC 3 PENICILLIN	-4.51709	-6.92473
2MJP_13910	STRUCTURAL GENOMICS 27-JAN-99 2MJP	STRUCTURE-BASED IDENTIFICATION OF THE BIOCHEMICAL FUNCTION 2 OF A HYPOTHETICAL PROTEIN FROM METHANOCOCCUS 3 JANNASCHII:MJ0226	-4.51647	-0.926349
2FZG_12368	TRANSFERASE 09-FEB-06 2FZG	THE STRUCTURE OF WILD-TYPE E. COLI ASPARTATE 2 TRANSCARBAMOYLASE IN COMPLEX WITH NOVEL T STATE INHIBITORS 3 AT 2.25 RESOLUTION	-4.51469	-14.7553
1SYN_7247	TRANSFERASE (METHYLTRANSFERASE) 19-SEP-95 1SYN	E. COLI THYMIDYLATE SYNTHASE IN COMPLEX WITH BW1843U89 AND 2 2'-DEOXYURIDINE 5'-MONOPHOSPHATE (DUMP)	-4.51044	-7.85027
1MRH_4710	RIBOSOME-INACTIVATING PROTEIN 01-JUL-94 1MRH	STUDIES ON CRYSTAL STRUCTURES ACTIVE CENTER GEOMETRY AND 2 DEPURINE MECHANISM OF TWO RIBOSOME-INACTIVATING PROTEINS	-4.49713	-18.364
2H59_12822	HYDROLASE 25-MAY-06 2H59	SIR2 H116A-DEACETYLATED P53 PEPTIDE-3'-O-ACETYL ADP RIBOSE	-4.49543	-13.4606
1L4G_4058	TRANSFERASE 06-MAR-02 1L4G	CRYSTAL STRUCTURE OF COBT COMPLEXED WITH 4-METHYLCATECHOL 2 AND NICOTINATE MONONUCLEOTIDE	-4.49016	5.05351
2PBW_14548	MEMBRANE PROTEIN 29-MAR-07 2PBW	CRYSTAL STRUCTURE OF THE LIGAND-BINDING CORE OF IGLUR5 IN 2 COMPLEX WITH THE PARTIAL AGONIST DOMOIC ACID AT 2.5 A 3 RESOLUTION	-4.48736	-2.52666
1G16_2125	SIGNALING PROTEIN,ENDOCYTOSIS/EXOCYTOSIS10-OCT-00 1G16	CRYSTAL STRUCTURE OF SEC4-GDP	-4.47819	-8.18249
2BQU_10685	TRANSFERASE 27-APR-05 2BQU	DNA ADDUCT BYPASS POLYMERIZATION BY SULFOLOBUS SOLFATARICUS 2 DPO4. ANALYSIS AND CRYSTAL STRUCTURES OF MULTIPLE BASE- 3 PAIR SUBSTITUTION AND FRAMESHIFT PRODUCTS WITH THE ADDUCT 4 1,N2-ETHENOGUANINE	-4.47484	-2.84633
1Q13_6175	OXIDOREDUCTASE 18-JUL-03 1Q13	CRYSTAL STRUCTURE OF RABBIT 20ALPHA HYROXYSTEROID 2 DEHYDROGENASE IN TERNARY COMPLEX WITH NADP AND TESTOSTERONE	-4.47061	-11.7653
2NY2_14037	VIRAL PROTEIN/IMMUNE SYSTEM 20-NOV-06 2NY2	HIV-1 GP120 ENVELOPE GLYCOPROTEIN (T123C, T257S, S334A, 2 S375W, G431C) COMPLEXED WITH CD4 AND ANTIBODY 17B	-4.46458	-8.7429
1N2E_4839	LIGASE 22-OCT-02 1N2E	CRYSTAL STRUCTURE OF A PANTOTHENATE SYNTHETASE FROM M. 2 TUBERCULOSIS IN COMPLEX WITH AMPCPP AND PANTOATE	-4.46277	3.53591
1W19_8414	TRANSFERASE 03-JUN-04 1W19	LUMAZINE SYNTHASE FROM MYCOBACTERIUM TUBERCULOSIS BOUND TO 2 3-(1,3,7-TRIHYDRO-9-D-RIBITYL-2,6,8-PURINETRIONE-7-YL) 3 PROPANE 1-PHOSPHATE	-4.45987	-9.98545
1F9Y_1826	TRANSFERASE 11-JUL-00 1F9Y	CRYSTAL STRUCTURE OF THE TERNARY COMPLEX OF E. COLI HPPK 2 WITH MGAMPCPP AND 6-HYDROXYMETHYLPTERIN	-4.45943	-1.13624
1YBU_9275	HYDROLASE 21-DEC-04 1YBU	MYCOBACTERIUM TUBERCULOSIS ADENYLYL CYCLASE RV1900C CHD, IN 2 COMPLEX WITH A SUBSTRATE ANALOG.	-4.45274	-13.8368
1YPM_9394	BLOOD CLOTTING/HYDROLASE INHIBITOR 31-JAN-05 1YPM	X-RAY CRYSTAL STRUCTURE OF THROMBIN INHIBITED BY SYNTHETIC 2 CYANOPEPTIDE ANALOGUE RA-1014	-4.443	-15.68
1FPF_1969	HYDROLASE (PHOSPHORIC MONOESTER) 15-DEC-94 1FPF	STRUCTURAL ASPECTS OF THE ALLOSTERIC INHIBITION OF FRUCTOSE- 2 1,6-BISPHOSPHATASE BY AMP: THE BINDING OF BOTH THE 3 SUBSTRATE ANALOGUE 2,5-ANHYDRO-D-GLUCITOL-1,6-BISPHOSPHATE 4 AND CATALYTIC METAL IONS MONITORED BY X-RAY CRYSTALLOGRAPHY	-4.44275	-13.6929
1Q99_6257	TRANSFERASE 22-AUG-03 1Q99	CRYSTAL STRUCTURE OF THE SACCHAROMYCES CEREVISIAE SR 2 PROTEIN KINSAE, SKY1P, COMPLEXED WITH THE NON-HYDROLYZABLE 3 ATP ANALOGUE, AMP-PNP	-4.43916	-11.0729
2C4I_10930	GLYCOPROTEIN 19-OCT-05 2C4I	CRYSTAL STRUCTURE OF ENGINEERED AVIDIN	-4.43372	-8.40344
1EIZ_1557	TRANSFERASE 29-FEB-00 1EIZ	FTSJ RNA METHYLTRANSFERASE COMPLEXED WITH S- 2 ADENOSYLMETHIONINE	-4.41589	5.09106
1I58_2989	SIGNALING PROTEIN, TRANSFERASE 26-FEB-01 1I58	STRUCTURE OF THE HISTIDINE KINASE CHEA ATP-BINDING DOMAIN 2 IN COMPLEX WITH ATP ANALOG ADPCP AND MAGNESIUM	-4.40826	-23.6347
1Z6G_9579	TRANSFERASE 22-MAR-05 1Z6G	CRYSTAL STRUCTURE OF GUANYLATE KINASE FROM PLASMODIUM 2 FALCIPARUM	-4.40093	-5.65929
1SXQ_7238	TRANSFERASE/DNA 31-MAR-04 1SXQ	BGT IN COMPLEX WITH A 13MER DNA CONTAINING A CENTRAL C:G 2 BASE PAIR AND UDP	-4.39972	-7.03999
2DU8_11534	OXIDOREDUCTASE 20-JUL-06 2DU8	CRYSTAL STRUCTURE OF HUMAN D-AMINO ACID OXIDASE	-4.38835	-20.3896
2IXL_13558	ISOMERASE 08-JUL-06 2IXL	RMLC S. SUIS WITH DTDP-RHAMNOSE	-4.38815	-16.4704
2A86_10007	LIGASE 07-JUL-05 2A86	CRYSTAL STRUCTURE OF A PANTOTHENATE SYNTHETASE COMPLEXED 2 WITH AMP AND BETA-ALANINE	-4.38555	-4.27893
2I4Q_13258	HYDROLASE 22-AUG-06 2I4Q	HUMAN RENIN/PF02342674 COMPLEX	-4.37975	1.73235
1Y54_9201	HYDROLASE 02-DEC-04 1Y54	CRYSTAL STRUCTURE OF THE NATIVE CLASS C BETA-LACTAMASE FROM 2 ENTEROBACTER CLOACAE 908R COMPLEXED WITH BRL42715	-4.37808	-5.47587
1ZD9_9641	TRANSPORT PROTEIN 14-APR-05 1ZD9	STRUCTURE OF HUMAN ADP-RIBOSYLATION FACTOR-LIKE 10B	-4.37698	-2.67782
1ID0_3085	TRANSFERASE 02-APR-01 1ID0	CRYSTAL STRUCTURE OF THE NUCLEOTIDE BOND CONFORMATION OF 2 PHOQ KINASE DOMAIN	-4.3686	-10.4503
1NVU_5233	SIGNALING PROTEIN 04-FEB-03 1NVU	STRUCTURAL EVIDENCE FOR FEEDBACK ACTIVATION BY RASGTP OF 2 THE RAS-SPECIFIC NUCLEOTIDE EXCHANGE FACTOR SOS	-4.36654	2.49031
2QTV_15111	PROTEIN TRANSPORT 02-AUG-07 2QTV	STRUCTURE OF SEC23-SAR1 COMPLEXED WITH THE ACTIVE FRAGMENT 2 OF SEC31	-4.36367	-2.35736
1OAT_5455	AMINOTRANSFERASE 26-MAR-97 1OAT	ORNITHINE AMINOTRANSFERASE	-4.35356	0.026824
1G7V_2217	LYASE 14-NOV-00 1G7V	CRYSTAL STRUCTURES OF KDO8P SYNTHASE IN ITS BINARY 2 COMPLEXES WITH THE MECHANISM-BASED INHIBITOR	-4.34442	-7.2388
1EOU_1611	LYASE 24-MAR-00 1EOU	CRYSTAL STRUCTURE OF HUMAN CARBONIC ANHYDRASE II COMPLEXED 2 WITH AN ANTICONVULSANT SUGAR SULFAMATE	-4.34003	-8.14926
1XQA_9058	STRUCTURAL GENOMICS, UNKNOWN FUNCTION 11-OCT-04 1XQA	STRUCTURE OF A POSSIBLE GLYOXALASE FROM BACILLUS CEREUS	-4.33849	-9.94603
1AMA_238	TRANSFERASE(AMINOTRANSFERASE) 05-FEB-92 1AMA	DOMAIN CLOSURE IN MITOCHONDRIAL ASPARTATE AMINOTRANSFERASE	-4.33247	48.0033
2J1P_13633	TRANSFERASE 15-AUG-06 2J1P	GERANYLGERANYL DIPHOSPHATE SYNTHASE FROM SINAPIS ALBA IN 2 COMPLEX WITH GGPP	-4.33028	-5.03938
1LZX_4399	OXIDOREDUCTASE 11-JUN-02 1LZX	RAT NEURONAL NOS HEME DOMAIN WITH NG-HYDROXY-L-ARGININE 2 BOUND	-4.3202	-3.2765
1DDU_1104	METHYLTRANSFERASE 26-JUN-97 1DDU	E. COLI THYMIDYLATE SYNTHASE IN COMPLEX WITH CB3717 AND 2', 2 5'-DIDEOXYURIDINE (DDURD)	-4.31743	-12.2099
1Q97_6256	TRANSFERASE 22-AUG-03 1Q97	THE STRUCTURE OF THE SACCHAROMYCES CEREVISIAE SR PROTEIN 2 KINASE, SKY1P, WITH BOUND ATP	-4.2954	-15.4469
2VCN_15650	OXIDOREDUCTASE 25-SEP-07 2VCN	STRUCTURE OF ISONIAZID (INH) BOUND TO CYTOSOLIC SOYBEAN 2 ASCORBATE PEROXIDASE MUTANT W41A	-4.26973	-10.6974
2PBZ_14549	LIGASE 29-MAR-07 2PBZ	CRYSTAL STRUCTURE OF AN IMP BIOSYNTHESIS PROTEIN PURP FROM 2 THERMOCOCCUS KODAKARAENSIS	-4.26457	-2.90637
2NUN_13995	TOXIN/PROTEIN BINDING 09-NOV-06 2NUN	THE STRUCTURE OF THE TYPE III EFFECTOR AVRB COMPLEXED WITH 2 ADP	-4.26424	-9.52995
1UOF_7918	OXIDOREDUCTASE 16-SEP-03 1UOF	DEACETOXYCEPHALOSPORIN C SYNTHASE COMPLEXED WITH PENICILLIN 2 G	-4.24976	3.77004
2PTO_14726	TRANSFERASE 08-MAY-07 2PTO	MUTAGENESIS OF P38 MAP KINASE ESTABLISHES KEY ROLES OF 2 PHE169 IN FUNCTION AND DYNAMICS AND REVEALS A NOVEL DFG- 3 OUT STATE	-4.24876	-11.2671
1EJ4_1561	TRANSLATION 29-FEB-00 1EJ4	COCRYSTAL STRUCTURE OF EIF4E/4E-BP1 PEPTIDE	-4.23868	-9.51171
1FMJ_1933	TRANSFERASE 17-AUG-00 1FMJ	CRYSTAL STRUCTURE OF MERCURY DERIVATIVE OF RETINOL 2 DEHYDRATASE IN A COMPLEX WITH RETINOL AND PAP	-4.2268	28.436
1EJ3_1560	OXIDOREDUCTASE 29-FEB-00 1EJ3	CRYSTAL STRUCTURE OF AEQUORIN	-4.21878	-1.53777
1KE5_3772	TRANSFERASE 14-NOV-01 1KE5	CDK2 COMPLEXED WITH N-METHYL-4-{[(2-OXO-1,2-DIHYDRO-3H- 2 INDOL-3-YLIDENE)METHYL]AMINO}BENZENESULFONAMIDE	-4.21732	-18.1263
1FBY_1839	TRANSCRIPTION 17-JUL-00 1FBY	CRYSTAL STRUCTURE OF THE HUMAN RXR ALPHA LIGAND BINDING 2 DOMAIN BOUND TO 9-CIS RETINOIC ACID	-4.20188	-11.8802
2NPQ_13952	TRANSFERASE 29-OCT-06 2NPQ	A NOVEL LIPID BINDING SITE IN THE P38 ALPHA MAP KINASE	-4.19825	-18.8777
2PQP_14697	HYDROLASE 02-MAY-07 2PQP	CRYSTAL STRUCTURE OF HUMAN HDAC7 IN COMPLEX WITH 2 TRICHOSTATIN A (TSA)	-4.1979	-5.97339
1Q3H_6202	MEMBRANE PROTEIN 29-JUL-03 1Q3H	MOUSE CFTR NBD1 WITH AMP.PNP	-4.19096	-4.8101
1GDE_2267	TRANSFERASE 23-SEP-00 1GDE	CRYSTAL STRUCTURE OF PYROCOCCUS PROTEIN A-1 E-FORM	-4.18815	24.4214
1Z0S_9507	TRANSFERASE 02-MAR-05 1Z0S	CRYSTAL STRUCTURE OF AN NAD KINASE FROM ARCHAEOGLOBUS 2 FULGIDUS IN COMPLEX WITH ATP	-4.18689	2.05589
1WTC_8704	ISOMERASE 22-NOV-04 1WTC	CRYSTAL STRUCTURE OF S.PONBE SERINE RACEMASE COMPLEX WITH 2 AMPPCP	-4.17694	3.40732
1L3R_4048	TRANSFERASE 28-FEB-02 1L3R	CRYSTAL STRUCTURE OF A TRANSITION STATE MIMIC OF THE 2 CATALYTIC SUBUNIT OF CAMP-DEPENDENT PROTEIN KINASE	-4.16897	29.2966
1AKU_227	ELECTRON TRANSPORT 27-MAY-97 1AKU	D95A HYDROQUINONE FLAVODOXIN MUTANT FROM D. VULGARIS	-4.16297	-12.8445
1PHK_5973	KINASE 15-MAR-96 1PHK	TWO STRUCTURES OF THE CATALYTIC DOMAIN OF PHOSPHORYLASE, 2 KINASE: AN ACTIVE PROTEIN KINASE COMPLEXED WITH NUCLEOTIDE, 3 SUBSTRATE-ANALOGUE AND PRODUCT	-4.15859	-16.562
2HC4_12929	GENE REGULATION 15-JUN-06 2HC4	CRYSTAL STRUCTURE OF THE LBD OF VDR OF DANIO RERIO IN 2 COMPLEX WITH CALCITRIOL	-4.15524	-2.64482
2R01_15181	STRUCTURAL GENOMICS, UNKNOWN FUNCTION 17-AUG-07 2R01	CRYSTAL STRUCTURE OF PUTATIVE FMN-DEPENDENT NITROREDUCTASE 2 (NP_661249.1) FROM CHLOROBIUM TEPIDUM TLS AT 1.15 A 3 RESOLUTION	-4.14335	1.05143
2G7Z_12457	STRUCTURAL GENOMICS, UNKNOWN FUNCTION 01-MAR-06 2G7Z	CONSERVED DEGV-LIKE PROTEIN OF UNKNOWN FUNCTION FROM 2 STREPTOCOCCUS PYOGENES M1 GAS BINDS LONG-CHAIN FATTY ACIDS	-4.13938	2.21873
1WNG_8661	TRANSFERASE 02-AUG-04 1WNG	STRUCTURAL STUDY OF PROJECT ID PH0725 FROM PYROCOCCUS 2 HORIKOSHII OT3	-4.13145	-15.0026
2C7R_10987	TRANSFERASE 25-NOV-05 2C7R	HHAI DNA METHYLTRANSFERASE (T250G MUTANT) COMPLEX WITH 2 OLIGONUCLEOTIDE CONTAINING 2-AMINOPURINE AS A TARGET BASE 3 (GPGC:GMGC) AND SAH	-4.1129	-8.78799
1IOW_3172	LIGASE 20-SEP-96 1IOW REVDAT 2 30-NOV-99 1IOW 1 JRNL	COMPLEX OF Y216F D-ALA:D-ALA LIGASE WITH ADP AND A 2 PHOSPHORYL PHOSPHINATE	-4.09984	0.225321
2OGY_14221	TRANSFERASE 09-JAN-07 2OGY	ASN199ALA MUTANT OF THE 5-METHYLTETRAHYDROFOLATE 2 CORRINOID/IRON SULFUR PROTEIN METHYLTRANSFERASE COMPLEXED 3 WITH METHYLTETRAHYDROFOLATE TO 2.3 ANGSTROM RESOLUTION	-4.08761	-20.4679
1C3E_663	TRANSFERASE 27-JUL-99 1C3E	NEW INSIGHTS INTO INHIBITOR DESIGN FROM THE CRYSTAL 2 STRUCTURE AND NMR STUDIES OF E. COLI GAR TRANSFORMYLATE IN 3 COMPLEX WITH BETA-GAR AND 10-FORMYL-5,8,10-TRIDEAZAFOLIC 4 ACID.	-4.08752	-13.526
1EWM_1677	HYDROLASE 26-APR-00 1EWM	THE CYSTEINE PROTEASE CRUZAIN BOUND TO WRR-112	-4.08566	-12.8476
1WSW_8699	ELECTRON TRANSPORT 12-NOV-04 1WSW	LOW TEMPERATURE (100K) CRYSTAL STRUCTURE OF FLAVODOXIN 2 MUTANT S64C, DIMER, SEMIQUINONE STATE REVDAT 2 01-MAR-05 1WSW 1 REMARK	-4.08376	-1.04853
1P6K_5873	OXIDOREDUCTASE 29-APR-03 1P6K	RAT NEURONAL NOS D597N MUTANT HEME DOMAIN WITH L-N(OMEGA)- 2 NITROARGININE-2,4-L-DIAMINOBUTYRIC AMIDE BOUND	-4.08129	-7.14773
2FMX_12202	PROTEIN TRANSPORT 10-JAN-06 2FMX	AN OPEN CONFORMATION OF SWITCH I REVEALED BY SAR1-GDP 2 CRYSTAL STRUCTURE AT LOW MG(2+)	-4.08103	1.29612
2BZS_10845	OXIDOREDUCTASE 26-JUL-05 2BZS	BINDING OF ANTI-CANCER PRODRUG CB1954 TO THE ACTIVATING 2 ENZYME NQO2 REVEALED BY THE CRYSTAL STRUCTURE OF THEIR 3 COMPLEX.	-4.07983	-19.683
2FK8_12171	TRANSFERASE 04-JAN-06 2FK8	CRYSTAL STRUCTURE OF HMA (MMAA4) FROM MYCOBACTERIUM 2 TUBERCULOSIS COMPLEXED WITH S-ADENOSYLMETHIONINE	-4.07431	-11.5856
3BIF_15931	TRANSFERASE 05-MAY-99 3BIF	6-PHOSPHOFRUCTO-2-KINASE/FRUCTOSE-2,6-BISPHOSPHATASE EMPTY 2 6-PF-2K ACTIVE SITE	-4.06134	-0.359205
2OHI_14236	OXIDOREDUCTASE 10-JAN-07 2OHI	CRYSTAL STRUCTURE OF COENZYME F420H2 OXIDASE (FPRA), A 2 DIIRON FLAVOPROTEIN, REDUCED STATE	-4.05261	-9.81163
1O26_5293	TRANSFERASE 18-FEB-03 1O26	CRYSTAL STRUCTURE OF THYMIDYLATE SYNTHASE COMPLEMENTING 2 PROTEIN (TM0449) FROM THERMOTOGA MARITIMA WITH FAD AND 3 DUMP AT 1.6 A RESOLUTION	-4.05071	0.307446
2QL7_15035	HYDROLASE 12-JUL-07 2QL7	CRYSTAL STRUCTURE OF CASPASE-7 WITH INHIBITOR AC-IEPD-CHO	-4.04526	-1.06309
2B56_10413	TRANSFERASE/RNA BINDING PROTEIN 27-SEP-05 2B56	STRUCTURAL BASIS FOR UTP SPECIFICITY OF RNA EDITING TUTASES 2 FROM TRYPANOSOMA BRUCEI	-4.04372	-2.50735
1URD_7957	MALTOSE-BINDING PROTEIN 29-OCT-03 1URD	X-RAY STRUCTURES OF THE MALTOSE-MALTODEXTRIN BINDING 2 PROTEIN OF THE THERMOACIDOPHILIC BACTERIUM 3 ALICYCLOBACILLUS ACIDOCALDARIUS PROVIDE INSIGHT INTO ACID 4 STABILITY OF PROTEINS	-4.03895	-21.9887
1RRV_6848	TRANSFERASE 09-DEC-03 1RRV	X-RAY CRYSTAL STRUCTURE OF TDP-VANCOSAMINYLTRANSFERASE GTFD 2 AS A COMPLEX WITH TDP AND THE NATURAL SUBSTRATE, 3 DESVANCOSAMINYL VANCOMYCIN.	-4.03637	-22.6419
1WA0_8569	REDUCTASE 25-AUG-04 1WA0	CRYSTAL STRUCTURE OF W138H MUTANT OF ALCALIGENES 2 XYLOSOXIDANS NITRITE REDUCTASE	-4.02721	-16.8548
2B53_10409	TRANSFERASE 27-SEP-05 2B53	HUMAN CYCLIN DEPENDENT KINASE 2 (CDK2) COMPLEXED WITH DIN- 2 234325	-4.01833	-6.83587
3BFK_15907	HYDROLASE 21-NOV-07 3BFK	CRYSTAL STRUCTURE OF PLASMODIUM FALCIPARUM RAB11A IN 2 COMPLEX WITH GDP	-4.00797	-3.978
1R6B_6599	HYDROLASE 15-OCT-03 1R6B	HIGH RESOLUTION CRYSTAL STRUCTURE OF CLPA	-4.00692	-8.45389
2E7R_11694	TRANSFERASE 12-JAN-07 2E7R	CRYSTAL STRUCTURE OF GLU54 TO ARG MUTANT OF DIPHTHINE 2 SYNTHASE	-4.00559	-16.1316
1KJ8_3827	TRANSFERASE 04-DEC-01 1KJ8	CRYSTAL STRUCTURE OF PURT-ENCODED GLYCINAMIDE 2 RIBONUCLEOTIDE TRANSFORMYLASE IN COMPLEX WITH MG-ATP AND 3 GAR	-4.00498	-12.9898
1D1G_984	OXIDOREDUCTASE 16-SEP-99 1D1G	DIHYDROFOLATE REDUCTASE FROM THERMOTOGA MARITIMA	-3.9911	-7.82574
1GTK_2466	LYASE 16-JAN-02 1GTK	TIME-RESOLVED AND STATIC-ENSEMBLE STRUCTURAL CHEMISTRY OF 2 HYDROXYMETHYLBILANE SYNTHASE	-3.97445	-1.63675
1RRJ_6846	ISOMERASE/DNA 08-DEC-03 1RRJ	STRUCTURAL MECHANISMS OF CAMPTOTHECIN RESISTANCE BY 2 MUTATIONS IN HUMAN TOPOISOMERASE I	-3.96721	-18.481
1NLK_5095	PHOSPHOTRANSFERASE(PO4 AS ACCEPTOR) 01-MAR-94 1NLK	CRYSTAL STRUCTURE OF MYXOCOCCUS XANTHUS NUCLEOSIDE 2 DIPHOSPHATE KINASE AND ITS INTERACTION WITH A NUCLEOTIDE 3 SUBSTRATE AT 2.0 ANGSTROMS RESOLUTION	-3.96651	-20.6117
1Z07_9497	PROTEIN TRANSPORT 01-MAR-05 1Z07	GPPNHP-BOUND RAB5C G55Q MUTANT GTPASE	-3.95042	-4.631
1HXP_2916	NUCLEOTIDYL TRANSFERASE 09-JUN-95 1HXP	NUCLEOTIDE TRANSFERASE	-3.93313	-5.10696
2AN9_10228	TRANSFERASE 11-AUG-05 2AN9	CRYSTAL STRUCTURE OF OLIGOMERIC E.COLI GUANYLATE KINASE IN 2 COMPLEX WITH GDP	-3.91827	-12.9455
2F59_11977	TRANSFERASE 25-NOV-05 2F59	LUMAZINE SYNTHASE RIBH1 FROM BRUCELLA ABORTUS (GENE 2 BRUAB1_0785, SWISS-PROT ENTRY Q57DY1) COMPLEXED WITH 3 INHIBITOR 5-NITRO-6-(D-RIBITYLAMINO)-2,4(1H,3H) 4 PYRIMIDINEDIONE	-3.91535	-2.88745
1MQG_4696	MEMBRANE PROTEIN 16-SEP-02 1MQG	CRYSTAL STRUCTURE OF THE GLUR2 LIGAND BINDING CORE (S1S2J) 2 IN COMPLEX WITH IODO-WILLARDIINE AT 2.15 ANGSTROMS 3 RESOLUTION	-3.89895	0.660112
1FW0_2051	MEMBRANE PROTEIN 20-SEP-00 1FW0	CRYSTAL STRUCTURE OF THE GLUR2 LIGAND BINDING CORE (S1S2J) 2 IN COMPLEX WITH KAINATE AT 2.0 A RESOLUTION	-3.89785	-0.332845
2RH6_15308	HYDROLASE 06-OCT-07 2RH6	STRUCTURE OF XAC NPP FOR EVALUATION OF REFINEMENT 2 METHODOLOGY	-3.87587	-4.50157
1G6N_2193	DNA BINDING PROTEIN 07-NOV-00 1G6N	2.1 ANGSTROM STRUCTURE OF CAP-CAMP	-3.86911	0.305971
2GCO_12513	SIGNALING PROTEIN 14-MAR-06 2GCO	CRYSTAL STRUCTURE OF THE HUMAN RHOC-GPPNHP COMPLEX	-3.86389	-1.39522
1TKG_7494	LIGASE 08-JUN-04 1TKG	CRYSTAL STRUCTURE OF THE EDITING DOMAIN OF THREONYL-TRNA 2 SYNTHETASE COMPLEXED WITH AN ANALOG OF SERYLADENYLATE	-3.86336	-11.7996
4PAH_16121	MONOOXGYGENASE 20-AUG-98 4PAH	HUMAN PHENYLALANINE HYDROXYLASE CATALYTIC DOMAIN DIMER WITH 2 BOUND NOR-ADRENALINE INHIBITOR	-3.86139	-4.19527
1R0Z_6549	TRANSPORT PROTEIN 23-SEP-03 1R0Z	PHOSPHORYLATED CYSTIC FIBROSIS TRANSMEMBRANE CONDUCTANCE 2 REGULATOR (CFTR) NUCLEOTIDE-BINDING DOMAIN ONE (NBD1) WITH 3 ATP	-3.83826	-10.7607
2OBF_14165	TRANSFERASE 19-DEC-06 2OBF	STRUCTURE OF K57A HPNMT WITH INHIBITOR 3-HYDROXYMETHYL-7-(N- 2 4-CHLOROPHENYLAMINOSULFONYL)-THIQ AND ADOHCY (SAH)	-3.80777	11.032
1PL2_6018	TRANSFERASE 06-JUN-03 1PL2	CRYSTAL STRUCTURE OF HUMAN GLUTATHIONE TRANSFERASE (GST) A1- 2 1 T68E MUTANT IN COMPLEX WITH DECARBOXY-GLUTATHIONE	-3.8036	-7.18582
1ZP4_9788	OXIDOREDUCTASE 16-MAY-05 1ZP4	GLU28GLN MUTANT OF E. COLI METHYLENETETRAHYDROFOLATE 2 REDUCTASE (OXIDIZED) COMPLEX WITH METHYLTETRAHYDROFOLATE	-3.79873	-19.1052
1MDZ_4570	TRANSFERASE 07-AUG-02 1MDZ	CRYSTAL STRUCTURE OF ARNB AMINOTRANSFERASE WITH CYCLOSERINE 2 AND PYRIDOXAL 5' PHOSPHATE REVDAT 3 27-JUN-06 1MDZ 1	-3.79262	-9.66442
2DIO_11459	ISOMERASE 30-MAR-06 2DIO	CRYSTAL STRUCTURE OF THE ALLENE OXIDE CYCLASE 2 WITH BOUND 2 INHIBITOR VERNOLIC ACID	-3.78108	-12.4085
1O7O_5411	TRANSFERASE 11-NOV-02 1O7O	ROLES OF INDIVIDUAL RESIDUES OF ALPHA-1,3 2 GALACTOSYLTRANSFERASES IN SUBSTRATE BINDING AND CATALYSIS	-3.7646	-10.8926
1QNF_6410	DNA REPAIR 04-JUL-97 1QNF	STRUCTURE OF PHOTOLYASE	-3.75525	13.0874
2JGB_13844	TRANSLATION 12-FEB-07 2JGB	STRUCTURE OF HUMAN EIF4E HOMOLOGOUS PROTEIN 4EHP WITH M7GTP	-3.74872	-16.0222
1W1Y_8436	HYDROLASE 24-JUN-04 1W1Y	CRYSTAL STRUCTURE OF S. MARCESCENS CHITINASE B IN COMPLEX 2 WITH THE CYCLIC DIPEPTIDE INHIBITOR CYCLO-(L-TYR-L-PRO) AT 3 1.85 A RESOLUTION	-3.74261	9.34375
2PUJ_14739	HYDROLASE 09-MAY-07 2PUJ	CRYSTAL STRUCTURE OF THE S112A/H265A DOUBLE MUTANT OF A C-C 2 HYDROLASE, BPHD FROM BURKHOLDERIA XENOVORANS LB400, IN 3 COMPLEX WITH ITS SUBSTRATE HOPDA	-3.74153	-1.50415
2EH2_11768	TRANSFERASE 02-MAR-07 2EH2	MUTANT V18M STRUCTURE OF PH0725 FROM PYROCOCCUS HORIKOSHII 2 OT3	-3.72897	-20.0754
1NN3_5124	TRANSFERASE 12-JAN-03 1NN3	CRYSTAL STRUCTURE OF HUMAN THYMIDYLATE KINASE WITH D4TMP + 2 ADP	-3.71384	-9.84873
1KJJ_3834	TRANSFERASE 04-DEC-01 1KJJ	CRYSTAL STRUCTURE OF GLYCNIAMIDE RIBONUCLEOTIDE 2 TRANSFORMYLASE IN COMPLEX WITH MG-ATP-GAMMA-S	-3.70854	9.44919
2QJN_15023	LYASE 08-JUL-07 2QJN	CRYSTAL STRUCTURE OF D-MANNONATE DEHYDRATASE FROM 2 NOVOSPHINGOBIUM AROMATICIVORANS COMPLEXED WITH MG AND 2- 3 KETO-3-DEOXY-D-GLUCONATE	-3.70354	3.26169
1T0I_7267	OXIDOREDUCTASE 09-APR-04 1T0I	YLR011WP, A SACCHAROMYCES CEREVISIAE NA(D)PH-DEPENDENT FMN 2 REDUCTASE	-3.69398	-2.72972
2PKJ_14649	SIGNALING PROTEIN,TRANSFERASE 17-APR-07 2PKJ	CRYSTAL STRUCTURE OF F169A P38 KINASE	-3.68399	-2.40497
2CNW_11252	SIGNAL RECOGNITION 24-MAY-06 2CNW	GDPALF4 COMPLEX OF THE SRP GTPASES FFH AND FTSY	-3.68348	44.9024
2C9C_11017	TRANSCRIPTION REGULATION 09-DEC-05 2C9C	STRUCTURAL BASIS OF THE NUCLEOTIDE DRIVEN CONFORMATIONAL 2 CHANGES IN THE AAA DOMAIN OF TRANSCRIPTION ACTIVATOR PSPF	-3.67787	-5.15184
6STD_16236	LYASE 11-FEB-99 6STD	SCYTALONE DEHYDRATASE PLUS INHIBITOR 3	-3.67735	28.762
1HMS_2818	LIPID-BINDING PROTEIN 02-JAN-94 1HMS	1.4 ANGSTROMS STRUCTURAL STUDIES ON HUMAN MUSCLE FATTY ACID 2 BINDING PROTEIN: BINDING INTERACTIONS WITH THREE SATURATED 3 AND UNSATURATED C18 FATTY ACIDS	-3.6708	-11.1315
1VPV_8329	STRUCTURAL GENOMICS, UNKNOWN FUNCTION 18-NOV-04 1VPV	CRYSTAL STRUCTURE OF UPF0230 PROTEIN TM1468 (TM1468) FROM 2 THERMOTOGA MARITIMA AT 2.45 A RESOLUTION	-3.65943	-7.16466
2FSM_12273	TRANSFERASE 23-JAN-06 2FSM	MITOGEN ACTIVATED PROTEIN KINASE P38ALPHA (D176A+F327S) 2 ACTIVATING MUTANT FORM-B	-3.65456	-8.11224
1LMC_4254	HYDROLASE (O-GLYCOSYL) 14-NOV-94 1LMC	THE CRYSTAL STRUCTURE OF A COMPLEX BETWEEN BULGECIN, A 2 BACTERIAL METABOLITE, AND LYSOZYME FROM THE RAINBOW TROUT	-3.63891	-4.03387
1W2G_8458	TRANSFERASE 06-JUL-04 1W2G	CRYSTAL STRUCTURE OF MYCOBACTERIUM TUBERCULOSIS THYMIDYLATE 2 KINASE COMPLEXED WITH DEOXYTHYMIDINE (DT) (2.1 A 3 RESOLUTION)	-3.63018	-1.08262
1CC6_756	OXIDOREDUCTASE 04-MAR-99 1CC6	PHE161 AND ARG166 VARIANTS OF P-HYDROXYBENZOATE 2 HYDROXYLASE. IMPLICATIONS FOR NADPH RECOGNITION AND 3 STRUCTURAL STABILITY.	-3.59819	-13.3859
2AIX_10165	MEMBRANE PROTEIN 01-AUG-05 2AIX	X-RAY STRUCTURE OF THE GLUR2 LIGAND-BINDING CORE (S1S2J) IN 2 COMPLEX WITH (S)-THIO-ATPA AT 2.2 A RESOLUTION.	-3.59782	-4.99427
1NN5_5126	TRANSFERASE 12-JAN-03 1NN5	CRYSTAL STRUCTURE OF HUMAN THYMIDYLATE KINASE WITH D4TMP + 2 APPNHP	-3.57739	-0.900392
2HYI_13192	HYDROLASE/RNA BINDING PROTEIN/RNA 06-AUG-06 2HYI	STRUCTURE OF THE HUMAN EXON JUNCTION COMPLEX WITH A TRAPPED 2 DEAD-BOX HELICASE BOUND TO RNA	-3.57269	2.70388
1YVD_9449	PROTEIN TRANSPORT 15-FEB-05 1YVD	GPPNHP-BOUND RAB22 GTPASE	-3.56509	-4.74239
1WKL_8634	TRANSFERASE 01-JUN-04 1WKL	CRYSTAL STRUCTURE OF NUCLEOSIDE DIPHOSPHATE KINASE FROM 2 THERMUS THERMOPHILUS HB8 IN COMPLEX WITH ATP AND ADP	-3.55093	-16.0944
1ZN8_9762	TRANSFERASE 11-MAY-05 1ZN8	HUMAN ADENINE PHOSPHORIBOSYLTRANSFERASE COMPLEXED WITH AMP, 2 IN SPACE GROUP P1 AT 1.76 A RESOLUTION	-3.54775	-5.77738
1INW_3162	HYDROLASE (O-GLYCOSYL) 26-SEP-94 1INW	A SIALIC ACID DERIVED PHOSPHONATE ANALOG INHIBITS DIFFERENT 2 STRAINS OF INFLUENZA VIRUS NEURAMINIDASE WITH DIFFERENT 3 EFFICIENCIES	-3.54503	-4.23517
2ABS_10060	SIGNALING PROTEIN,TRANSFERASE 16-JUL-05 2ABS	CRYSTAL STRUCTURE OF T. GONDII ADENOSINE KINASE COMPLEXED 2 WITH AMP-PCP	-3.54333	-13.2878
1CR1_858	TRANSFERASE 12-AUG-99 1CR1	CRYSTAL STRUCTURE OF THE HELICASE DOMAIN OF THE GENE 4 2 PROTEIN OF BACTERIOPHAGE T7: COMPLEX WITH DTTP	-3.53825	0.726312
2PLW_14664	TRANSFERASE 20-APR-07 2PLW	CRYSTAL STRUCTURE OF A RIBOSOMAL RNA METHYLTRANSFERASE, 2 PUTATIVE, FROM PLASMODIUM FALCIPARUM (PF13_0052).	-3.5321	-0.70764
2I0G_13205	TRANSCRIPTION 10-AUG-06 2I0G	BENZOPYRANS ARE SELECTIVE ESTROGEN RECEPTOR BETA AGONISTS 2 (SERBAS) WITH NOVEL ACTIVITY IN MODELS OF BENIGN PROSTATIC 3 HYPERPLASIA	-3.52712	-8.05124
2IRZ_13482	HYDROLASE 16-OCT-06 2IRZ	CRYSTAL STRUCTURE OF HUMAN BETA-SECRETASE COMPLEXED WITH 2 INHIBITOR REVDAT 3 16-OCT-07 2IRZ 1 REMARK	-3.52397	-2.74623
2IC5_13331	SIGNALING PROTEIN 12-SEP-06 2IC5	CRYSTAL STRUCTURE OF HUMAN RAC3 GROWN IN THE PRESENCE OF 2 GPP(NH)P.	-3.51828	-9.39589
2O3Q_14086	HYDROLASE 01-DEC-06 2O3Q	STRUCTURAL BASIS FOR FORMATION AND HYDROLYSIS OF CALCIUM 2 MESSENGER CYCLIC ADP-RIBOSE BY HUMAN CD38	-3.51304	4.35464
2DSH_11515	TRANSFERASE 30-JUN-06 2DSH	CRYSTAL STRUCTURE OF LYS26 TO TYR MUTANT OF DIPHTHINE 2 SYNTHASE	-3.51241	-15.7634
2Q9N_14937	HYDROLASE 13-JUN-07 2Q9N	4-SUBSTITUTED TRINEMS AS BROAD SPECTRUM-LACTAMASE 2 INHIBITORS: STRUCTURE-BASED DESIGN, SYNTHESIS AND 3 BIOLOGICAL ACTIVITY	-3.51119	-7.80007
2D37_11352	OXIDOREDUCTASE 26-SEP-05 2D37	THE CRYSTAL STRUCTURE OF FLAVIN REDUCTASE HPAC COMPLEXED 2 WITH NAD+	-3.48302	-1.56238
2A3Z_9970	STRUCTURAL PROTEIN 27-JUN-05 2A3Z	TERNARY COMPLEX OF THE WH2 DOMAIN OF WASP WITH ACTIN-DNASE I	-3.46758	2.81757
1T41_7299	OXIDOREDUCTASE 28-APR-04 1T41	CRYSTAL STRUCTURE OF HUMAN ALDOSE REDUCTASE COMPLEXED WITH 2 NADP AND IDD552	-3.4609	-13.0893
2GR0_12675	OXIDOREDUCTASE 22-APR-06 2GR0	CRYSTAL STRUCTURE OF FERREDOXIN REDUCTASE, BPHA4 (OXIDIZED 2 FORM, NAD+ COMPLEX)	-3.457	-8.32119
1I8Z_3031	LYASE 16-MAR-01 1I8Z	CARBONIC ANHYDRASE II COMPLEXED WITH AL-6629 2H-THIENO[3,2- 2 E]-1,2-THIAZINE-6-SULFONAMIDE, 2-(3-METHOXYPHENYL)-3-(4- 3 MORPHOLINYL)-, 1,1-DIOXIDE	-3.44924	0.379714
1NNC_5130	HYDROLASE (O-GLUCOSYL) 15-MAR-95 1NNC	INFLUENZA VIRUS NEURAMINIDASE SUBTYPE N9 (TERN) COMPLEXED 2 WITH 4-GUANIDINO-NEU5AC2EN INHIBITOR	-3.43915	-3.52016
1NCE_4968	BIOSYNTHETIC PROTEIN 05-DEC-02 1NCE	CRYSTAL STRUCTURE OF A TERNARY COMPLEX OF E. COLI 2 THYMIDYLATE SYNTHASE D169C WITH DUMP AND THE ANTIFOLATE 3 CB3717	-3.43288	-1.75207
1BID_484	METHYLTRANSFERASE 27-JUN-97 1BID	E. COLI THYMIDYLATE SYNTHASE COMPLEXED WITH DUMP	-3.43258	-0.981311
1C3I_665	HYDROLASE 27-JUL-99 1C3I	HUMAN STROMELYSIN-1 CATALYTIC DOMAIN COMPLEXED WITH RO-26- 2 2812	-3.4307	1.24521
2C99_11016	TRANSCRIPTION REGULATION 09-DEC-05 2C99	STRUCTURAL BASIS OF THE NUCLEOTIDE DRIVEN CONFORMATIONAL 2 CHANGES IN THE AAA DOMAIN OF TRANSCRIPTION ACTIVATOR PSPF	-3.41786	-2.72537
1I59_2990	SIGNALING PROTEIN, TRANSFERASE 26-FEB-01 1I59	STRUCTURE OF THE HISTIDINE KINASE CHEA ATP-BINDING DOMAIN 2 IN COMPLEX WITH ADPNP AND MAGENSIUM	-3.41313	-14.7881
1QWC_6498	OXIDOREDUCTASE 02-SEP-03 1QWC	RAT NEURONAL NITRIC OXIDE SYNTHASE OXYGENASE DOMAIN IN 2 COMPLEX WITH W1400 INHIBITOR.	-3.41279	-6.56727
1XKV_8974	LYASE 29-SEP-04 1XKV	CRYSTAL STRUCTURE OF ATP-DEPENDENT PHOSPHOENOLPYRUVATE 2 CARBOXYKINASE FROM THERMUS THERMOPHILUS HB8	-3.38335	-1.00104
3B6I_15864	FLAVOPROTEIN 29-OCT-07 3B6I	WRBA FROM ESCHERICHIA COLI, NATIVE STRUCTURE	-3.38209	-7.16607
1OIV_5595	PROTEIN TRANSPORT 26-JUN-03 1OIV	X-RAY STRUCTURE OF THE SMALL G PROTEIN RAB11A IN COMPLEX 2 WITH GDP	-3.3751	-6.22357
1MGP_4605	LIPID BINDING PROTEIN 15-AUG-02 1MGP	HYPOTHETICAL PROTEIN TM841 FROM THERMOTOGA MARITIMA REVEALS 2 FATTY ACID BINDING FUNCTION	-3.36201	-4.21712
2IMA_13427	HYDROLASE 04-OCT-06 2IMA	CLOSTRIDIUM BOTULINUM NEUROTOXIN SEROTYPE A LIGHT CHAIN 2 INHIBITED BY 2,4-DICHLOROCINNAMIC HYDROXAMATE	-3.35652	-10.0539
1CVU_906	OXIDOREDUCTASE 24-AUG-99 1CVU	CRYSTAL STRUCTURE OF ARACHIDONIC ACID BOUND TO THE 2 CYCLOOXYGENASE ACTIVE SITE OF COX-2	-3.34971	-34.2386
1EK4_1570	TRANSFERASE 06-MAR-00 1EK4	BETA-KETOACYL [ACYL CARRIER PROTEIN] SYNTHASE I IN COMPLEX 2 WITH DODECANOIC ACID TO 1.85 RESOLUTION	-3.32861	-17.4047
1USC_7969	OXYGENASE 21-NOV-03 1USC	PUTATIVE STYRENE MONOOXYGENASE SMALL COMPONENT	-3.32727	-7.44334
1H5X_2659	HYDROLASE 29-MAY-01 1H5X	CRYSTAL STRUCTURE OF THE CLASS D BETA-LACTAMASE OXA-13 2 COMPLEXED WITH IMIPENEM	-3.2938	-0.951721
2CHU_11123	BINDING PROTEIN 16-MAR-06 2CHU	CEUE IN COMPLEX WITH MECAM	-3.2764	-8.67071
1I9G_3037	TRANSFERASE 20-MAR-01 1I9G	CRYSTAL STRUCTURE OF AN ADOMET DEPENDENT METHYLTRANSFERASE	-3.26901	-12.8337
1RAI_6640	TRANSFERASE 14-AUG-92 1RAI	CRYSTAL STRUCTURE OF CTP-LIGATED T STATE ASPARTATE 2 TRANSCARBAMOYLASE AT 2.5 ANGSTROMS RESOLUTION: 3 IMPLICATIONS FOR ATCASE MUTANTS AND THE MECHANISM OF 4 NEGATIVE COOPERATIVITY	-3.26867	-15.2055
1QF4_6305	LIGASE 06-APR-99 1QF4	DESIGN, SYNTHESIS, AND X-RAY CRYSTAL STRUCTURE OF AN ENZYME 2 BOUND BISUBSTRATE HYBRID INHIBITOR OF ADENYLOSUCCINATE 3 SYNTHETASE	-3.26237	-11.5656
1IVR_3226	AMINOTRANSFERASE 11-OCT-96 1IVR	STRUCTURE OF ASPARTATE AMINOTRANSFERASE	-3.24852	32.5803
1AY4_326	TRANSFERASE 14-NOV-97 1AY4 REVDAT 2 2 3 HEADER MODRES	AROMATIC AMINO ACID AMINOTRANSFERASE WITHOUT SUBSTRATE	-3.24298	-3.1888
1FRB_1994	OXIDOREDUCTASE (NADP) 08-AUG-95 1FRB	FR-1 PROTEIN/NADPH/ZOPOLRESTAT COMPLEX	-3.24035	-8.14479
2EJZ_11800	TRANSFERASE 22-MAR-07 2EJZ	STRUCTURAL STUDY OF PROJECT ID PH0725 FROM PYROCOCCUS 2 HORIKOSHII OT3 (Y11M)	-3.2328	-19.1082
2FPL_12229	RECOMBINATION 16-JAN-06 2FPL	RADA RECOMBINASE IN COMPLEX WITH AMP-PNP AND LOW 2 CONCENTRATION OF K+	-3.21953	1.80854
1I2K_2967	LYASE 09-FEB-01 1I2K	AMINODEOXYCHORISMATE LYASE FROM ESCHERICHIA COLI	-3.19686	2.00035
1LCB_4160	TRANSFERASE (METHYLTRANSFERASE) 22-JUN-95 1LCB	LACTOBACILLUS CASEI THYMIDYLATE SYNTHASE TERNARY COMPLEX 2 WITH DTMP AND H2FOLATE	-3.1692	-13.2583
1QPG_6436	PHOSPHOTRANSFERASE (CARBOXYL ACCEPTOR) 04-JAN-96 1QPG	3-PHOSPHOGLYCERATE KINASE, MUTATION R65Q	-3.14119	-15.9181
1EJ0_1558	TRANSFERASE 29-FEB-00 1EJ0	FTSJ RNA METHYLTRANSFERASE COMPLEXED WITH S- 2 ADENOSYLMETHIONINE, MERCURY DERIVATIVE	-3.13998	9.13707
2FGI_12141	TRANSFERASE 15-SEP-98 2FGI	CRYSTAL STRUCTURE OF THE TYROSINE KINASE DOMAIN OF FGF 2 RECEPTOR 1 IN COMPLEX WITH INHIBITOR PD173074	-3.1312	-16.9735
1TDI_7422	TRANSFERASE 22-MAY-04 1TDI	CRYSTAL STRUCTURE OF HGSTA3-3 IN COMPLEX WITH GLUTATHIONE	-3.12739	-14.7831
2OFW_14208	TRANSFERASE 04-JAN-07 2OFW	CRYSTAL STRUCTURE OF THE APSK DOMAIN OF HUMAN PAPSS1 2 COMPLEXED WITH 2 APS MOLECULES	-3.12198	-0.175785
2P4B_14476	SIGNALING PROTEIN 12-MAR-07 2P4B	CRYSTAL STRUCTURE OF E.COLI RSEB	-3.11385	-13.0275
1XYV_9138	ELECTRON TRANSPORT 11-NOV-04 1XYV	LOW TEMPERATURE (100K) CRYSTAL STRUCTURE OF FLAVODOXIN 2 MUTANT S64C, MONOMER, SEMIQUINONE STATE REVDAT 2 01-MAR-05 1XYV 1	-3.10697	-12.8079
2OLC_14283	TRANSFERASE 18-JAN-07 2OLC	CRYSTAL STRUCTURE OF 5-METHYLTHIORIBOSE KINASE IN COMPLEX 2 WITH ADP-2HO	-3.10464	0.857874
1RX3_6906	OXIDOREDUCTASE 19-SEP-96 1RX3	DIHYDROFOLATE REDUCTASE (E.C.1.5.1.3) COMPLEXED WITH 2 METHOTREXATE AND NICOTINAMIDE ADENINE DINUCLEOTIDE 3 PHOSPHATE (REDUCED FORM)	-3.09727	-11.5539
1UPU_7940	TRANSFERASE 16-APR-98 1UPU	STRUCTURE OF THE URACIL PHOSPHORIBOSYLTRANSFERASE, MUTANT 2 C128V, BOUND TO PRODUCT URIDINE-1-MONOPHOSPHATE (UMP)	-3.04809	-9.53449
1BNU_530	LYASE 30-JUL-98 1BNU	CARBONIC ANHYDRASE II INHIBITOR	-3.04681	-18.7555
2QU8_15114	STRUCTURAL GENOMICS, UNKNOWN FUNCTION 03-AUG-07 2QU8	CRYSTAL STRUCTURE OF PUTATIVE NUCLEOLAR GTP-BINDING PROTEIN 2 1 PFF0625W FROM PLASMODIUM FALCIPARUM	-3.04606	-0.904968
1T5B_7309	HYDROLASE 03-MAY-04 1T5B	STRUCTURAL GENOMICS, A PROTEIN FROM SALMONELLA TYPHIMURIUM 2 SIMILAR TO E. COLI ACYL CARRIER PROTEIN PHOSPHODIESTERASE	-3.04579	-15.0771
2IG6_13362	STRUCTURAL GENOMICS, UNKNOWN FUNCTION 22-SEP-06 2IG6	CRYSTAL STRUCTURE OF NIMC/NIMA FAMILY PROTEIN (NP_349178.1) 2 FROM CLOSTRIDIUM ACETOBUTYLICUM AT 1.80 A RESOLUTION	-3.04439	-6.75179
2UW7_15455	TRANSFERASE/INHIBITOR COMPLEX 19-MAR-07 2UW7	STRUCTURE OF PKA-PKB CHIMERA COMPLEXED WITH 4-(4-CHLORO- 2 PHENYL)-4-(4-(1H-PYRAZOL-4-YL)-PHENYL)-PIPERIDINE	-3.04081	-10.4474
1JVI_3569	SIGNALING PROTEIN 30-AUG-01 1JVI	THE 2.2 ANGSTROM RESOLUTION STRUCTURE OF BACILLUS SUBTILIS 2 LUXS/RIBOSILHOMOCYSTEINE COMPLEX	-3.03806	-18.9693
1VAG_8218	OXIDOREDUCTASE 16-FEB-04 1VAG	NEURONAL NITRIC OXIDE SYNTHASE OXYGENASE DOMAIN COMPLEXED 2 WITH THE INHIBITOR AR-R17477	-3.02718	-1.77294
1XBO_8856	HYDROLASE 31-AUG-04 1XBO	PTP1B COMPLEXED WITH ISOXAZOLE CARBOXYLIC ACID	-3.02156	-10.7237
2HG8_12978	TRANSFERASE 26-JUN-06 2HG8	CRYSTAL STRUCTURE OF CYS315ALA MUTANT OF HUMAN 2 MITOCHONDRIAL BRANCHED CHAIN AMINOTRANSFERASE COMPLEXED 3 WITH ITS SUBSTRATE MIMIC, N-METHYL LEUCINE.	-3.02137	-5.47519
1HRK_2854	LYASE 21-DEC-00 1HRK	CRYSTAL STRUCTURE OF HUMAN FERROCHELATASE	-3.01995	-17.8637
2GXS_12743	HYDROLASE 09-MAY-06 2GXS	HERA N-TERMINAL DOMAIN IN COMPLEX WITH AMP, CRYSTAL FORM 2	-3.01852	3.38002
2Q0O_14825	TRANSCRIPTION 22-MAY-07 2Q0O	CRYSTAL STRUCTURE OF AN ANTI-ACTIVATION COMPLEX IN 2 BACTERIAL QUORUM SENSING	-3.01569	8.39663
2DAB_11398	TRANSFERASE 30-NOV-97 2DAB	L201A MUTANT OF D-AMINO ACID AMINOTRANSFERASE COMPLEXED 2 WITH PYRIDOXAL-5'-PHOSPHATE	-3.01538	2.1708
2IS5_13484	STRUCTURAL GENOMICS, UNKNOWN FUNCTION 16-OCT-06 2IS5	CRYSTAL STRUCTURE OF 3 RESIDUES TRUNCATED VERSION OF 2 PROTEIN NMB1012 FROM NEISSERIA MENINGITIDES REVDAT 2 19-DEC-06 2IS5 1	-3.00883	9.26618
3MCT_16020	METHYLTRANSFERASE 05-JAN-99 3MCT	VACCINIA METHYLTRANSFERASE VP39 COMPLEXED WITH M3CYT AND S- 2 ADENOSYLHOMOCYSTEINE	-3.00628	-7.85448
1WMS_8654	PROTEIN TRANSPORT 16-JUL-04 1WMS	HIGH RESOLUTION CRYSTAL STRUCTURE OF HUMAN RAB9 GTPASE: A 2 NOVEL ANTIVIRAL DRUG TARGET	-3.00213	-4.13832
1AYM_333	VIRUS 06-NOV-97 1AYM	HUMAN RHINOVIRUS 16 COAT PROTEIN AT HIGH RESOLUTION	-2.99812	-12.7817
2R7K_15233	LIGASE 09-SEP-07 2R7K	CRYSTAL STRUCTURE OF FAICAR SYNTHETASE (PURP) FROM M. 2 JANNASCHII COMPLEXED WITH AMPPCP AND AICAR	-2.96803	-2.10973
1RC4_6657	OXIDOREDUCTASE 25-NOV-96 1RC4	DIHYDROFOLATE REDUCTASE COMPLEXED WITH 5,10- 2 DIDEAZATETRAHYDROFOLATE AND NICOTINAMIDE ADENINE 3 DINUCLEOTIDE PHOSPHATE (OXIDIZED FORM)	-2.96525	-9.70658
1NJA_5056	TRANSFERASE (METHYLTRANSFERASE) 23-JAN-96 1NJA	THYMIDYLATE SYNTHASE, MUTATION, N229C WITH 2'-DEOXYCYTIDINE 2 5'-MONOPHOSPHATE (DCMP)	-2.96069	-12.6951
2H2J_12796	TRANSFERASE 18-MAY-06 2H2J	STRUCTURE OF RUBISCO LSMT BOUND TO SINEFUNGIN AND 2 MONOMETHYLLYSINE	-2.95972	-10.1764
1CG3_789	LIGASE 26-MAR-99 1CG3	STRUCTURE OF THE MUTANT (R143L) OF ADENYLOSUCCINATE 2 SYNTHETASE FROM E. COLI COMPLEXED WITH HADACIDIN, GDP, 6- 3 PHOSPHORYL-IMP, AND MG2+	-2.9561	-10.7813
1RNJ_6807	HYDROLASE 01-DEC-03 1RNJ	CRYSTAL STRUCTURE OF INACTIVE MUTANT DUTPASE COMPLEXED WITH 2 SUBSTRATE ANALOGUE IMIDO-DUTP	-2.93094	1.27992
2CVW_11286	OXIDOREDUCTASE 14-JUN-05 2CVW	STRUCTURES OF YEAST RIBONUCLEOTIDE REDUCTASE I	-2.92621	-2.49238
1MEG_4577	HYDROLASE 04-MAY-96 1MEG	CRYSTAL STRUCTURE OF A CARICAIN D158E MUTANT IN COMPLEX 2 WITH E-64	-2.92469	-13.4022
1QRR_6448	ISOMERASE 15-JUN-99 1QRR	CRYSTAL STRUCTURE OF SQD1 PROTEIN COMPLEX WITH NAD AND UDP- 2 GLUCOSE	-2.9188	-4.5068
1G1L_2130	TRANSFERASE 12-OCT-00 1G1L	THE STRUCTURAL BASIS OF THE CATALYTIC MECHANISM AND 2 REGULATION OF GLUCOSE-1-PHOSPHATE THYMIDYLYLTRANSFERASE 3 (RMLA). TDP-GLUCOSE COMPLEX.	-2.914	-4.35647
2D5Z_11374	OXYGEN STORAGE/TRANSPORT 08-NOV-05 2D5Z	CRYSTAL STRUCTURE OF T-STATE HUMAN HEMOGLOBIN COMPLEXED 2 WITH THREE L35 MOLECULES	-2.90458	-19.2709
1FK2_1904	LIPID TRANSPORT 09-AUG-00 1FK2	STRUCTURAL BASIS OF NON-SPECIFIC LIPID BINDING IN MAIZE 2 LIPID-TRANSFER PROTEIN COMPLEXES WITH MYRISTIC ACID 3 REVEALED BY HIGH-RESOLUTION X-RAY CRYSTALLOGRAPHY	-2.8987	-11.5132
1W1X_8434	HYDROLASE 03-JUL-05 1W1X	STRUCTURE OF NEURAMINIDASE FROM ENGLISH DUCK SUBTYPE N6 2 COMPLEXED WITH 30 MM SIALIC ACID (NANA, NEU5AC), CRYSTAL 3 SOAKED FOR 3 HOURS AT 277 K. REVDAT 2 22-FEB-06 1W1X 1 JRNL REMARK	-2.88884	7.91601
1XC9_8867	TRANSFERASE/DNA 01-SEP-04 1XC9	STRUCTURE OF A HIGH-FIDELITY POLYMERASE BOUND TO A 2 BENZO[A]PYRENE ADDUCT THAT BLOCKS REPLICATION	-2.88081	-20.424
1E8X_1465	PHOSPHOINOSITIDE 3-KINASE GAMMA 03-OCT-00 1E8X	STRUCTURAL INSIGHTS INTO PHOSHOINOSITIDE 3-KINASE ENZYMATIC 2 MECHANISM AND SIGNALLING	-2.87597	-1.45436
1WKL_8635	TRANSFERASE 01-JUN-04 1WKL	CRYSTAL STRUCTURE OF NUCLEOSIDE DIPHOSPHATE KINASE FROM 2 THERMUS THERMOPHILUS HB8 IN COMPLEX WITH ATP AND ADP	-2.87549	-10.8407
1KNW_3883	LYASE 19-DEC-01 1KNW	CRYSTAL STRUCTURE OF DIAMINOPIMELATE DECARBOXYLASE	-2.87484	-8.90807
1B42_376	METHYLTRANSFERASE 05-JAN-99 1B42	VACCINIA METHYLTRANSFERASE VP39 COMPLEXED WITH M1ADE AND S- 2 ADENOSYLHOMOCYSTEINE	-2.87088	-10.4755
1GCK_2260	TRANSFERASE 04-AUG-00 1GCK	THERMUS THERMOPHILUS ASPARTATE AMINOTRANSFERASE DOUBLE 2 MUTANT 1 COMPLEXED WITH ASPARTATE	-2.86851	-4.49392
1TU3_7624	PROTEIN TRANSPORT 24-JUN-04 1TU3	CRYSTAL STRUCTURE OF RAB5 COMPLEX WITH RABAPTIN5 C-TERMINAL 2 DOMAIN	-2.86487	-5.33587
1S0O_6949	TRANSFERASE/DNA 31-DEC-03 1S0O	SNAPSHOTS OF REPLICATION THROUGH AN ABASIC LESION: 2 STRUCTURAL BASIS FOR BASE SUBSTITUTION AND FRAMESHIFT	-2.85195	-13.327
[truncated: 2,404 more rows]
